# Supplementary material for: Increased mTOR Signaling and Impaired Autophagic Flux Are Hallmarks of SARS-CoV-2 Infection
Source: Curr Issues Mol Biol. 2022 Dec 31;45(1):327–36. doi: 10.3390/cimb45010023 (PMC9858158; doi:10.3390/cimb45010023)
Supplement: Supplementary file 1 [file cimb-45-00023-s001.zip]

Archive with 4 entries (3 files):
- supplementary materials/
- supplementary materials/figure s1.tif
- supplementary materials/Figure s2.tif
- supplementary materials/Table_S1.xlsx
