# Supplementary material for: Increased mTOR Signaling and Impaired Autophagic Flux Are Hallmarks of SARS-CoV-2 Infection
Source: Curr Issues Mol Biol. 2022 Dec 31;45(1):327–36. doi: 10.3390/cimb45010023 (PMC9858158; doi:10.3390/cimb45010023)
Supplement: Supplementary file 1 [file cimb-45-00023-s001.zip › supplementary materials/Table_S1.xlsx]

## Sheet: VeroE6_DEGs
gene	ensembl_gene_id	avg_log2FC	padj
ND1	ENSCSAG00000000006	0.818988998946287	0.674007885456536
MT-ND2	ENSCSAG00000000010	0.82801608110598	0.672014742106082
COX1	ENSCSAG00000000016	0.940624184135631	0.638275142003823
COX2	ENSCSAG00000000019	0.955527003536471	0.630365183118422
ATP6	ENSCSAG00000000022	0.697957043644416	0.717427865614963
COX3	ENSCSAG00000000023	1.01319231353077	0.614518357798548
ND3	ENSCSAG00000000025	0.641778992790401	0.742459660739293
ND4L	ENSCSAG00000000027	0.901542501555728	0.65973482340861
MT-ND4	ENSCSAG00000000028	0.863531268805678	0.66544745023371
ND5	ENSCSAG00000000032	0.797981693038709	0.685186364894487
ND6	ENSCSAG00000000033	1.1340954795589	0.593422217090381
CYTB	ENSCSAG00000000035	0.982336200875746	0.628011616076302
ARMCX1	ENSCSAG00000000052	-0.116177971525701	0.840542032126132
HNRNPH2	ENSCSAG00000000055	-0.895761335124811	0.189713969371604
DPM3	ENSCSAG00000000057	-0.781754321013505	0.225206067197111
NAP1L3	ENSCSAG00000000062	-1.22864827453834	0.238370812306064
PABPC5	ENSCSAG00000000065	-0.546192014304389	0.632765113955502
TENT5D	ENSCSAG00000000078	-1.03111507316687	0.674142901000571
PIGM	ENSCSAG00000000083	-0.612715042237237	0.640880236902944
KCNJ10	ENSCSAG00000000085	-0.156896231713715	0.963287423130254
MAGEE1	ENSCSAG00000000091	0.14450647802854	0.822555951954445
CLDN22	ENSCSAG00000000096	2.33085774570554	0.439175309050024
GK3P	ENSCSAG00000000100	-0.656763077403137	0.783208348130253
RTL5	ENSCSAG00000000104	-1.02354295032041	0.136292532539118
PJA1	ENSCSAG00000000110	-0.717735452747677	0.238370812306064
AMER1	ENSCSAG00000000112	0.292219028997718	0.587261789134393
SPIN4	ENSCSAG00000000113	-1.12001652950893	0.300125508218035
SPIN3	ENSCSAG00000000117	-0.123389134225595	0.947353571753664
UBQLN2	ENSCSAG00000000118	-0.424416203376179	0.370844347151889
USP51	ENSCSAG00000000122	-0.337056477205262	0.693770791866776
MAGEH1	ENSCSAG00000000123	-0.023445325866009	0.97318772916987
GSPT2	ENSCSAG00000000126	-0.0803050935815279	0.880157523169119
USP27X	ENSCSAG00000000130	-0.547952162532981	0.722532231739242
C1orf216	ENSCSAG00000000132	0.134104933752002	0.885626922293238
LSM10	ENSCSAG00000000134	0.126883452259225	0.880173465358842
POU3F1	ENSCSAG00000000135	2.59062541170431	0.362661142565342
EXO5	ENSCSAG00000000137	-2.93327597877106	0.238029654189376
CITED4	ENSCSAG00000000138	1.81514081229307	0.161679517021158
FOXD2	ENSCSAG00000000144	1.37268660919362	0.160612908203787
PARS2	ENSCSAG00000000146	0.231381125425857	0.672017199862281
JUN	ENSCSAG00000000149	4.46848399475146	3.63072740916553e-08
FOXD3	ENSCSAG00000000150	2.79251025329476	0.0102369804885826
LRRC8D	ENSCSAG00000000154	-0.399977720137795	0.602291871734305
GPR88	ENSCSAG00000000159	5.16589821380798	0.38690413678293
S1PR1	ENSCSAG00000000160	2.69462806195717	0.00521271489429885
PRMT6	ENSCSAG00000000161	0.77027527745297	0.404840197064781
AMIGO1	ENSCSAG00000000164	0.428644576639635	0.550819448128605
NGF	ENSCSAG00000000171	1.27691842741889	0.0055694721014524
TENT5C	ENSCSAG00000000173	1.55228628544293	0.316178873098646
ANKRD34A	ENSCSAG00000000177	0.33681512768722	0.803814609886195
MLLT11	ENSCSAG00000000178	-1.48709524671208	0.291787709742371
LINGO4	ENSCSAG00000000180	2.37082892649288	0.348273969234994
CITED2	ENSCSAG00000000186	0.691241008108736	0.0707943841338185
SF3B5	ENSCSAG00000000187	-0.496924712759321	0.558051722602399
STX11	ENSCSAG00000000188	2.96770787325953	1.39887906074025e-06
FUT9	ENSCSAG00000000191	-0.825338038199658	0.529436613050147
CNR1	ENSCSAG00000000194	0.386003250036867	0.528931943299644
PRSS35	ENSCSAG00000000198	-1.69292315446047	0.178204770997976
TPBG	ENSCSAG00000000199	0.309687138461785	0.736400467964589
CHAMP1	ENSCSAG00000000209	-0.00972810631978253	0.983944184282786
ABHD13	ENSCSAG00000000210	-1.01222511319921	0.442007790831972
LIG4	ENSCSAG00000000211	0.119245519434089	0.943076631886476
BOLA1	ENSCSAG00000000213	1.27966967302321	0.436187097007364
H2AC21	ENSCSAG00000000214	0.520085382566614	0.505900821342888
GGACT	ENSCSAG00000000216	0.281691917176242	0.772378229868555
H2AC20	ENSCSAG00000000217	1.16019072813618	0.183884014566699
H2BC21	ENSCSAG00000000219	0.0131891322007313	0.983513678834015
H2BC18	ENSCSAG00000000221	0.395736004566789	0.370910481797854
SLITRK5	ENSCSAG00000000227	-0.458498780261275	0.450226468579707
SLITRK6	ENSCSAG00000000228	-1.24525706286793	0.601215266623678
METTL18	ENSCSAG00000000235	-0.17262626725317	0.840215619622742
PIGC	ENSCSAG00000000236	-0.914747949526205	0.531279847437001
IER5	ENSCSAG00000000239	3.5469623363022	0.000266631125531812
ZNF281	ENSCSAG00000000250	-0.216150420399934	0.802040429363357
GPR25	ENSCSAG00000000251	5.88974431977945	0.088463188471329
PHLDA3	ENSCSAG00000000253	1.26834414801287	0.382482912250839
ZBED6	ENSCSAG00000000255	-0.548521159311165	0.670307456726533
PPP1R15B	ENSCSAG00000000257	1.28876779431626	8.88097879270925e-05
TMEM81	ENSCSAG00000000259	0.0563054585193786	0.957719864654375
C1orf74	ENSCSAG00000000261	0.602498370346479	0.404995452810264
FAM71A	ENSCSAG00000000263	7.47934558562854	3.91049264930382e-39
TLR5	ENSCSAG00000000265	-1.45248668292141	0.322354166420323
GJC2	ENSCSAG00000000269	3.28608528865466	0.0308941275123401
H2AW	ENSCSAG00000000271	1.43412668714994	0.0790008083370896
H2BU1	ENSCSAG00000000272	0.318545964741791	0.551633085221588
LRRC3	ENSCSAG00000000277	1.07506095324988	0.46285596745897
ZBTB21	ENSCSAG00000000279	0.557108526605887	0.493631246868937
UBE2NL	ENSCSAG00000000285	-0.66339069080586	0.624984761096665
LDOC1	ENSCSAG00000000289	-0.336375860224385	0.596364496754136
SOX3	ENSCSAG00000000291	0.359899153271971	0.89130894893259
RTL8B	ENSCSAG00000000294	-0.338245495807465	0.564914100038126
RTL8C	ENSCSAG00000000295	-0.705679037222125	0.174384525774237
SMIM10	ENSCSAG00000000296	-3.04382973011728	0.308369684623529
PLAC1	ENSCSAG00000000297	-1.47554730866913	0.319124446807902
CCDC160	ENSCSAG00000000298	-2.44365862923988	0.167889262312488
TFDP3	ENSCSAG00000000299	5.85391121157915	5.97992018249854e-06
PWWP3B	ENSCSAG00000000313	0.82286884537129	0.536825729196541
RAB9B	ENSCSAG00000000315	-1.33744485604833	0.319124446807902
MORF4L2	ENSCSAG00000000316	-0.675533948988323	0.0845423442484805
TCEAL1	ENSCSAG00000000317	1.1714740316157	0.388811164505114
TCEAL9	ENSCSAG00000000320	-1.06351428097495	0.327215933614341
BEX2	ENSCSAG00000000322	-0.688765039098285	0.316976452003876
ARMCX5	ENSCSAG00000000326	-0.185421359552676	0.810024587351881
ARMCX3	ENSCSAG00000000329	-0.718374344272891	0.463673733871063
ARMCX6	ENSCSAG00000000330	-0.422267104591873	0.572959777333216
RNASE10	ENSCSAG00000000353	3.36014561979998	1.08840507932765e-07
KLHL25	ENSCSAG00000000368	1.09037918442212	0.353557045773412
FAM110C	ENSCSAG00000000371	0.897243433851891	0.521728713098004
LRATD1	ENSCSAG00000000375	0.777893737719958	0.561753524405012
KCNS3	ENSCSAG00000000378	-0.471825706149118	0.435300788669713
RHOB	ENSCSAG00000000379	1.31727975300318	0.138760048476234
TLR2	ENSCSAG00000000385	0.0794457534742951	0.927743230954331
TIGD4	ENSCSAG00000000386	-0.95995033836321	0.529172327706162
SPRY1	ENSCSAG00000000393	-0.150960953801647	0.907795470881753
BBS12	ENSCSAG00000000394	-0.709984897974623	0.61539147992977
TIFA	ENSCSAG00000000401	0.0964887906974744	0.963284030859518
C4orf54	ENSCSAG00000000405	2.17364074244888	0.459588204077822
PDHA2	ENSCSAG00000000407	-1.31262827286228	0.457435033388931
GPRIN3	ENSCSAG00000000409	-0.419501269634443	0.374714010197741
TIGD2	ENSCSAG00000000410	-0.4468937961101	0.710503486221587
NAP1L5	ENSCSAG00000000411	-0.735769367356346	0.403931062994405
UTP3	ENSCSAG00000000420	-0.0152034805565983	0.980378215709807
ACTB	ENSCSAG00000000444	-0.254268922757225	0.540215113685127
MYORG	ENSCSAG00000000447	0.631152734698498	0.529436613050147
ENHO	ENSCSAG00000000448	0.21499759908363	0.882459740414575
RPP25L	ENSCSAG00000000449	0.980393943748813	0.438480954956449
HRCT1	ENSCSAG00000000451	-0.64047959171912	0.383922229912978
ZBTB5	ENSCSAG00000000456	-0.291742458288735	0.758564776612298
SLC25A51	ENSCSAG00000000457	-0.57220043219959	0.671996016570918
ALDH1B1	ENSCSAG00000000458	0.492491038587508	0.575647598258001
PGAP4	ENSCSAG00000000460	-0.475332426711057	0.507407514713367
TAL2	ENSCSAG00000000466	-1.10819363087696	0.715598183018312
ACTL7B	ENSCSAG00000000467	2.92406907846827	0.0804657057152402
OR2K2	ENSCSAG00000000469	3.18397564706087	0.448888672637666
HDHD3	ENSCSAG00000000473	0.502879077044835	0.628807992744493
TRIM32	ENSCSAG00000000475	-0.0752396690946917	0.900754391599007
KCTD16	ENSCSAG00000000482	0.731916573784895	0.62904124994462
TAF7	ENSCSAG00000000484	-0.461909763524587	0.558635278876637
SLC25A2	ENSCSAG00000000485	2.82243798294924	0.0476488952550621
PCDHB15	ENSCSAG00000000486	0.0482692997059513	0.958714677801347
PCDHB6	ENSCSAG00000000487	-1.17928101649424	0.382402764995691
PCDHB5	ENSCSAG00000000488	0.596229443983395	0.840542032126132
PCDHB4	ENSCSAG00000000489	0.949625871650252	0.689900747600117
PCDHB3	ENSCSAG00000000490	-2.91290666182267	0.242935376058731
PCDHB2	ENSCSAG00000000491	0.142253289822776	0.925340443874368
SLC35A4	ENSCSAG00000000493	-0.133703545739216	0.818892858081334
IGIP	ENSCSAG00000000494	-2.74531169781135	0.386503006044543
PURA	ENSCSAG00000000495	1.29141130938322	0.242904396634088
PROB1	ENSCSAG00000000497	1.00007498781535	0.48179653168974
HNRNPA0	ENSCSAG00000000499	0.600951330937524	0.533089051008412
SOWAHA	ENSCSAG00000000503	0.909886790311786	0.523434745986648
PRR16	ENSCSAG00000000511	0.244024422788858	0.900872332998868
TICAM2	ENSCSAG00000000512	-0.105355066720027	0.956121887079997
MACIR	ENSCSAG00000000516	-0.321378087613136	0.781589974560508
SPRY3	ENSCSAG00000000518	-0.405883715932218	0.809387542888872
SLC10A3	ENSCSAG00000000522	0.552734680497089	0.533966531654697
TMEM187	ENSCSAG00000000523	-0.18288289129261	0.83541759292692
KCNJ16	ENSCSAG00000000534	-0.745171675480244	0.746805329561401
KCNJ2	ENSCSAG00000000535	5.73723864258148	0.289272367366302
SSTR2	ENSCSAG00000000538	1.85230466559579	0.340851812326123
CDC42EP4	ENSCSAG00000000539	1.59740152151599	0.209814209139535
SMIM6	ENSCSAG00000000540	-1.89047700257872	0.116550228558477
TOB1	ENSCSAG00000000542	-1.11530574727768	0.403797103216816
CDC42SE1	ENSCSAG00000000543	1.01985867743775	0.253361058140811
NOG	ENSCSAG00000000548	2.92116327682002	0.0147922596272443
CCDC182	ENSCSAG00000000549	5.10721228492494	0.259054492013324
PTRH2	ENSCSAG00000000552	0.0385952042700255	0.971260361952885
PIGW	ENSCSAG00000000554	-1.03160344552472	0.52176408275516
DUSP14	ENSCSAG00000000555	0.40157446631466	0.701963286774163
ZNF830	ENSCSAG00000000556	0.49701785808912	0.429663861656912
BORCS6	ENSCSAG00000000565	1.43316328431744	0.32314123155466
KCTD11	ENSCSAG00000000567	1.20064863474812	0.332010960821803
ZFP3	ENSCSAG00000000570	0.0579804812912615	0.947177125084704
HASPIN	ENSCSAG00000000571	0.897459106750796	0.263062060665828
EMC6	ENSCSAG00000000572	-0.577023021947062	0.684147453152901
HYLS1	ENSCSAG00000000583	-0.911975296749702	0.601215266623678
NRGN	ENSCSAG00000000584	0.51496846374503	0.717147108043105
RNF26	ENSCSAG00000000594	0.465575071299365	0.635278181743051
H2AX	ENSCSAG00000000595	1.4383453748762	0.359340245935504
C11orf71	ENSCSAG00000000596	0.107053612060024	0.932370311305105
JRKL	ENSCSAG00000000606	-1.02983839240365	0.389799147280291
FUT4	ENSCSAG00000000607	2.52223633377548	0.00205106183644819
SMCO4	ENSCSAG00000000608	-0.228233494168062	0.889088520550804
PRSS23	ENSCSAG00000000610	-0.567223524347816	0.568709949359053
CCDC89	ENSCSAG00000000612	0.304484681397156	0.897252350149677
CREBZF	ENSCSAG00000000613	1.65040816790742	0.137446613278187
KCTD21	ENSCSAG00000000615	0.477277033108067	0.557944929050831
THRSP	ENSCSAG00000000616	1.20176702811704	0.404827895404708
TSKU	ENSCSAG00000000618	0.76252282297608	0.514499761953118
P2RY6	ENSCSAG00000000624	0.273148653381895	0.816071321887944
P2RY2	ENSCSAG00000000625	0.293171486000963	0.652323054733877
RNF223	ENSCSAG00000000631	2.71758023858855	0.0326762717036754
B3GALT6	ENSCSAG00000000632	2.13810402207167	0.0586527578206427
FNDC10	ENSCSAG00000000633	0.225363895095292	0.876461438190865
KLHDC7A	ENSCSAG00000000638	0.489885308617624	0.592885795808989
RNF186	ENSCSAG00000000639	0.459404840100134	0.837562612910957
FAM43B	ENSCSAG00000000641	0.497355889406439	0.840542032126132
HTR1D	ENSCSAG00000000642	-0.268266552788456	0.633761946595323
PNRC2	ENSCSAG00000000644	-0.622056534472143	0.687625903569049
PAQR7	ENSCSAG00000000646	-2.90284136842771	0.340851812326123
SFN	ENSCSAG00000000649	0.390375761689374	0.66544745023371
GPR3	ENSCSAG00000000651	1.33408378844222	0.238677592399664
AHDC1	ENSCSAG00000000652	0.654390931825471	0.487369158419731
PTAFR	ENSCSAG00000000653	-0.215958850339598	0.904846593174482
TMEM200B	ENSCSAG00000000655	1.1677139515302	0.325587131315208
GJB5	ENSCSAG00000000657	-2.53829425551104	0.348645980455491
GJB4	ENSCSAG00000000658	-0.27365205790946	0.650943080818116
GJB3	ENSCSAG00000000659	0.340641021854548	0.528804200743204
NOC2L	ENSCSAG00000000664	0.514854740574781	0.590230167880746
KLHL17	ENSCSAG00000000665	0.997383616243263	0.307948078582042
PLEKHN1	ENSCSAG00000000666	1.238213800596	0.326946773939247
HES4	ENSCSAG00000000668	1.87743282665621	0.0843029806146325
ISG15	ENSCSAG00000000669	4.44565808460386	6.80183540286883e-06
AGRN	ENSCSAG00000000670	0.866201069439243	0.452054954667132
C1orf159	ENSCSAG00000000671	0.688427734887167	0.540534567539172
TNFRSF4	ENSCSAG00000000673	3.50435723927487	0.230653980363531
TNFRSF18	ENSCSAG00000000674	1.3605927135583	0.265112838700656
SDF4	ENSCSAG00000000675	0.832090627532409	0.513396914448161
C1QTNF12	ENSCSAG00000000676	3.32692967158369	0.0992002687890787
UBE2J2	ENSCSAG00000000677	-0.0439816589747278	0.970727466933118
SCNN1D	ENSCSAG00000000678	5.2643518225993	1.02041712826435e-05
ACAP3	ENSCSAG00000000679	1.4413904390719	0.263559237236554
PUSL1	ENSCSAG00000000680	0.980549988638254	0.413131278930718
INTS11	ENSCSAG00000000681	0.439133179871073	0.659847226365497
CPTP	ENSCSAG00000000682	0.875865884487407	0.439175309050024
TAS1R3	ENSCSAG00000000683	0.644820460635313	0.731105933513482
DVL1	ENSCSAG00000000684	1.54609554777812	0.151400581754036
MXRA8	ENSCSAG00000000685	1.00681512146132	0.476552097090706
AURKAIP1	ENSCSAG00000000686	1.00403349150747	0.460428648653082
CCNL2	ENSCSAG00000000687	0.3763270720577	0.635908780848902
ANKRD65	ENSCSAG00000000689	0.225422999819731	0.861532498019294
TMEM88B	ENSCSAG00000000690	1.11746425959435	0.577344786482083
VWA1	ENSCSAG00000000691	0.704465651474684	0.58603669855159
ATAD3A	ENSCSAG00000000692	1.5410846938306	0.236063903976047
SSU72	ENSCSAG00000000694	0.19533785036084	0.739008468771336
MIB2	ENSCSAG00000000696	1.66011359120038	0.167383831298575
MMP23B	ENSCSAG00000000697	-0.545863608703136	0.854341479169653
SLC35E2B	ENSCSAG00000000699	0.365831932366781	0.66696935220776
NADK	ENSCSAG00000000700	0.69423219666706	0.508041464352535
GNB1	ENSCSAG00000000701	0.226812239678483	0.74206839932653
TMEM52	ENSCSAG00000000703	0.323306980269349	0.849474841375057
PRKCZ	ENSCSAG00000000707	0.401110643392149	0.465046170404779
FAAP20	ENSCSAG00000000708	1.08188424463973	0.459572497399502
SKI	ENSCSAG00000000709	1.23657353516984	0.254567974993474
MORN1	ENSCSAG00000000710	1.12963592204428	0.374073308986278
RER1	ENSCSAG00000000711	-0.847295725347742	0.416493971580004
PEX10	ENSCSAG00000000712	0.870044245149806	0.47172081525062
PLCH2	ENSCSAG00000000713	0.292052946807681	0.813492835589321
PANK4	ENSCSAG00000000714	0.909977338460992	0.322071305681745
TNFRSF14	ENSCSAG00000000716	0.703875234657392	0.497019495702301
PRXL2B	ENSCSAG00000000717	0.591396928781654	0.641798650568256
MMEL1	ENSCSAG00000000718	0.460472156570634	0.905698050473421
TPRG1L	ENSCSAG00000000722	-0.224615009151159	0.701718468519685
WRAP73	ENSCSAG00000000723	0.144451472050086	0.853700185849415
TP73	ENSCSAG00000000724	0.675851544884568	0.438480954956449
SMIM1	ENSCSAG00000000726	0.248349639106026	0.802127317366215
LRRC47	ENSCSAG00000000727	1.06917541544056	0.416803536505331
CEP104	ENSCSAG00000000728	-0.216997820528052	0.659528943434644
C1orf174	ENSCSAG00000000729	0.172947355745634	0.761623746951526
NPHP4	ENSCSAG00000000731	1.10357927345589	0.322794766084606
KCNAB2	ENSCSAG00000000732	0.313381996125519	0.666126088198167
CHD5	ENSCSAG00000000733	2.64996973302698	1.66656706144603e-05
ICMT	ENSCSAG00000000736	-0.70011081211067	0.189066313090919
GPR153	ENSCSAG00000000738	0.90353350904792	0.435300788669713
ACOT7	ENSCSAG00000000739	0.448350064005013	0.609442238527226
HES2	ENSCSAG00000000740	0.868011169569293	0.576105749115255
ESPN	ENSCSAG00000000741	0.552122186599064	0.656577258573142
TNFRSF25	ENSCSAG00000000742	0.232035056349423	0.901563327277286
PLEKHG5	ENSCSAG00000000743	1.22570087504836	0.23208997164333
NOL9	ENSCSAG00000000744	-0.180802922916114	0.748852678085479
TAS1R1	ENSCSAG00000000745	0.470987973614046	0.819383055451323
ZBTB48	ENSCSAG00000000746	2.29900050018186	0.00755977969446368
KLHL21	ENSCSAG00000000747	1.4377816499648	0.208302401522776
PHF13	ENSCSAG00000000748	0.706727959710127	0.26879486576585
THAP3	ENSCSAG00000000749	1.50186835050144	0.180159432577567
DNAJC11	ENSCSAG00000000750	0.152992055466094	0.794672455911639
CAMTA1	ENSCSAG00000000752	0.929653577829368	0.147446694055252
VAMP3	ENSCSAG00000000753	-0.708906586667838	0.469418295108316
PER3	ENSCSAG00000000754	0.905649870781861	0.025336083122261
TNFRSF9	ENSCSAG00000000755	2.16410959018794	0.000520330662313269
PARK7	ENSCSAG00000000756	-0.691234311552321	0.327008351658992
ERRFI1	ENSCSAG00000000757	1.28057588167517	0.435284962082173
SLC45A1	ENSCSAG00000000758	1.01402124842882	0.745022401329509
RERE	ENSCSAG00000000759	1.14240726123736	0.153826270107399
ENO1	ENSCSAG00000000760	-0.261085064208686	0.700963344257719
H6PD	ENSCSAG00000000766	0.257574236735013	0.781968674721594
SPSB1	ENSCSAG00000000767	0.355677231462735	0.487369158419731
SLC25A33	ENSCSAG00000000768	0.523691949616642	0.65796918861993
TMEM201	ENSCSAG00000000769	1.38636391279053	0.155608140065764
PIK3CD	ENSCSAG00000000770	1.0919630868993	0.219326132953896
CLSTN1	ENSCSAG00000000771	0.130097961216806	0.84701881494614
CTNNBIP1	ENSCSAG00000000772	0.0736014889369303	0.915088071849144
LZIC	ENSCSAG00000000773	-0.941061054210963	0.303820956285354
NMNAT1	ENSCSAG00000000774	-0.123806191749582	0.889186307808813
UBE4B	ENSCSAG00000000776	-0.766795487674347	0.445440905734095
KIF1B	ENSCSAG00000000777	-0.467638669485686	0.529024963778885
PGD	ENSCSAG00000000778	-0.722813932057411	0.154717410473779
CENPS	ENSCSAG00000000779	-0.547183302311572	0.534430277112318
CORT	ENSCSAG00000000780	0.670822308936198	0.623022688425728
DFFA	ENSCSAG00000000781	-0.00134580672098691	0.998538792622695
PEX14	ENSCSAG00000000782	0.828339040561456	0.417627079385253
C1orf127	ENSCSAG00000000784	0.941032342861626	0.288282810157428
SRM	ENSCSAG00000000787	0.692874268415394	0.483519778743805
EXOSC10	ENSCSAG00000000788	-0.272093358486473	0.653482914309647
ANGPTL7	ENSCSAG00000000789	-0.675620297157484	0.552528571549968
MTOR	ENSCSAG00000000790	-0.019739692500803	0.968459203373789
UBIAD1	ENSCSAG00000000792	0.274938504006152	0.675056875174865
DISP3	ENSCSAG00000000793	0.648575733756073	0.550210592022731
FBXO2	ENSCSAG00000000794	0.274707240886408	0.79133920138324
FBXO44	ENSCSAG00000000795	0.665698781493506	0.502808891610723
FBXO6	ENSCSAG00000000796	0.702883388383946	0.334594948460868
MAD2L2	ENSCSAG00000000797	-0.0146390566471239	0.982852585113103
AGTRAP	ENSCSAG00000000799	-0.152905915194325	0.809839353507112
MTHFR	ENSCSAG00000000800	-0.0329763605438829	0.963567539678189
CLCN6	ENSCSAG00000000801	0.69501986739837	0.176414442873684
NPPB	ENSCSAG00000000803	2.63728608734842	0.00282356779388462
KIAA2013	ENSCSAG00000000804	0.79116917256089	0.523638077883801
PLOD1	ENSCSAG00000000805	0.335328582130277	0.706472343682257
MFN2	ENSCSAG00000000806	0.288660073579525	0.72091794418319
MIIP	ENSCSAG00000000807	1.76044362901121	0.0674187957656786
TNFRSF8	ENSCSAG00000000808	2.06571814514331	0.551060801917983
TNFRSF1B	ENSCSAG00000000809	1.30026784343608	0.197773049210969
VPS13D	ENSCSAG00000000810	-0.232134880474554	0.724496085629761
DHRS3	ENSCSAG00000000811	-0.159434391564297	0.855606007744223
PRAMEF12	ENSCSAG00000000815	4.5648571972234	0.319548705597546
PRDM2	ENSCSAG00000000824	0.00996594918466435	0.992356583040555
KAZN	ENSCSAG00000000825	0.987529259791391	0.343380403511188
TMEM51	ENSCSAG00000000827	0.836162070998165	0.464556929161416
EFHD2	ENSCSAG00000000830	1.22138544655719	0.322100199269852
CTRC	ENSCSAG00000000831	4.8584853365705	0.103874000421013
CASP9	ENSCSAG00000000833	0.4364605408511	0.671304277724598
DNAJC16	ENSCSAG00000000834	-0.200102014331616	0.779701791182025
AGMAT	ENSCSAG00000000835	-0.543131128890925	0.433663824044273
RSC1A1	ENSCSAG00000000836	0.00848338709816737	0.989858470086348
PLEKHM2	ENSCSAG00000000837	1.52649913621783	0.037510662004648
SLC25A34	ENSCSAG00000000838	1.67304211057551	0.38690413678293
FBLIM1	ENSCSAG00000000840	0.293355118516497	0.786914826582527
SPEN	ENSCSAG00000000841	1.15402683428937	0.0109195694773086
CLCNKA	ENSCSAG00000000845	2.10190964605127	0.366456017730818
CLCNKB	ENSCSAG00000000846	-1.181277344168	0.689900747600117
FAM131C	ENSCSAG00000000847	0.948001119747213	0.484008065539863
EPHA2	ENSCSAG00000000848	2.66947100559655	1.25197051257471e-05
ARHGEF19	ENSCSAG00000000850	0.557832170966931	0.654723881755661
CPLANE2	ENSCSAG00000000851	0.102726529658046	0.892545807798004
FBXO42	ENSCSAG00000000852	1.15096242633642	0.00026632326968661
SZRD1	ENSCSAG00000000853	0.259434681368188	0.688407553287091
NECAP2	ENSCSAG00000000855	0.118665679360741	0.864643014618251
CROCC	ENSCSAG00000000857	2.09410882565028	0.11700350573245
MFAP2	ENSCSAG00000000858	-1.78622470478465	0.524040280863311
ATP13A2	ENSCSAG00000000859	0.48842670255334	0.631250308434539
SDHB	ENSCSAG00000000860	-0.649128688957956	0.438436943873697
PADI2	ENSCSAG00000000861	0.0287725825173838	0.981595877059875
PADI1	ENSCSAG00000000862	0.803662780710368	0.471759823426744
PADI3	ENSCSAG00000000863	-0.233260524641779	0.898243351420561
PADI4	ENSCSAG00000000864	-0.967930204076549	0.743932556563321
RCC2	ENSCSAG00000000866	0.239916937151832	0.700593736856523
ARHGEF10L	ENSCSAG00000000867	1.65781761025097	0.140332836732913
ACTL8	ENSCSAG00000000868	-0.136248046397577	0.941294138288036
ALDH4A1	ENSCSAG00000000872	-0.315267430045527	0.578647738356582
IFFO2	ENSCSAG00000000873	1.20450562184533	0.00955038220066612
UBR4	ENSCSAG00000000874	0.316835299921889	0.545963967991771
EMC1	ENSCSAG00000000875	0.308021893476892	0.663672328266845
AKR7L	ENSCSAG00000000877	-0.502780384107331	0.361830100978215
SLC66A1	ENSCSAG00000000879	0.782920227099503	0.367107892394075
CAPZB	ENSCSAG00000000880	-0.915639890708174	0.294506800943429
NBL1	ENSCSAG00000000881	0.674103601522646	0.530495912127651
HTR6	ENSCSAG00000000882	0.108049342400467	0.93883036811045
TMCO4	ENSCSAG00000000883	0.618037217956125	0.539741675585582
OTUD3	ENSCSAG00000000884	0.887302903120538	0.107455889080084
CAMK2N1	ENSCSAG00000000892	0.356099813058921	0.782486171780483
MUL1	ENSCSAG00000000893	0.470316555249518	0.534430277112318
PINK1	ENSCSAG00000000896	0.388424769829048	0.710272412730584
DDOST	ENSCSAG00000000897	-0.696308249609586	0.100657375444626
KIF17	ENSCSAG00000000898	2.69002928120678	0.00695176309453296
SH2D5	ENSCSAG00000000899	1.83105150338948	0.110312292845963
EIF4G3	ENSCSAG00000000901	-0.109788742150237	0.896069340042257
ECE1	ENSCSAG00000000902	0.115923676966314	0.874473478671206
ALPL	ENSCSAG00000000903	0.461388831043263	0.554163272434723
RAP1GAP	ENSCSAG00000000904	2.46578631528394	0.000137065693304887
USP48	ENSCSAG00000000905	-0.836015943917831	0.463673733871063
HSPG2	ENSCSAG00000000907	1.19275477625965	0.25563048824884
CDC42	ENSCSAG00000000909	-0.80791507447033	0.516648974143068
WNT4	ENSCSAG00000000910	1.72782503122823	0.141854914547638
ZBTB40	ENSCSAG00000000911	0.155590675184258	0.801065884703654
EPHB2	ENSCSAG00000000916	0.118526427713567	0.838754529196017
KDM1A	ENSCSAG00000000919	-0.299598675934914	0.492556716857027
LUZP1	ENSCSAG00000000920	0.179927776868763	0.670723895679582
HNRNPR	ENSCSAG00000000922	-0.886895346733612	0.403797103216816
ZNF436	ENSCSAG00000000923	-0.174750502720014	0.821995519354181
TCEA3	ENSCSAG00000000924	2.80556848464809	0.321139680413583
ASAP3	ENSCSAG00000000925	0.143186812152528	0.885327591563484
E2F2	ENSCSAG00000000926	0.5465662861383	0.609442238527226
ID3	ENSCSAG00000000927	1.23863248293406	0.0916650175248863
ELOA	ENSCSAG00000000930	0.452512828085803	0.440097910248902
PITHD1	ENSCSAG00000000931	-0.377085986156058	0.666982870665375
LYPLA2	ENSCSAG00000000932	0.305008206029788	0.761189688985372
GALE	ENSCSAG00000000933	0.132226772305182	0.845593239745465
HMGCL	ENSCSAG00000000934	-0.660446359452572	0.103402921690175
SRSF10	ENSCSAG00000000935	-0.221549147096135	0.862976309310349
MYOM3	ENSCSAG00000000936	1.15073630221875	0.17965951746205
IL22RA1	ENSCSAG00000000937	0.500702978506787	0.567855520140572
IFNLR1	ENSCSAG00000000938	1.78639958363251	0.0997368985500712
GRHL3	ENSCSAG00000000939	1.7312823763011	0.432734097653637
STPG1	ENSCSAG00000000940	-1.52669121487214	0.416803536505331
NIPAL3	ENSCSAG00000000941	-0.960248985611143	0.18015551100222
RCAN3	ENSCSAG00000000943	-0.434587048890619	0.483533948888566
NCMAP	ENSCSAG00000000944	-1.29303404416114	0.656577258573142
SRRM1	ENSCSAG00000000945	-0.00379258317107722	0.994508299650455
CLIC4	ENSCSAG00000000946	-1.1525895455892	0.491528988502123
RUNX3	ENSCSAG00000000947	2.96199232171113	0.0242938344621342
SYF2	ENSCSAG00000000948	-0.946105569279857	0.172562177635181
RSRP1	ENSCSAG00000000949	0.267212018014459	0.671996016570918
TMEM50A	ENSCSAG00000000950	-1.31913336621109	0.432234807379924
MACO1	ENSCSAG00000000952	0.131429664067582	0.830066400316756
LDLRAP1	ENSCSAG00000000953	1.13409934339378	0.358198096880272
MAN1C1	ENSCSAG00000000954	0.120636905848581	0.919280151704288
MTFR1L	ENSCSAG00000000958	-0.108851206951279	0.867628479032554
AUNIP	ENSCSAG00000000959	0.498481149743421	0.660453737416852
STMN1	ENSCSAG00000000960	-0.621129738600801	0.227811712439967
PAFAH2	ENSCSAG00000000961	-0.178206896343745	0.744885626291318
EXTL1	ENSCSAG00000000962	0.0698935245521841	0.980959966676718
TRIM63	ENSCSAG00000000964	-0.0396246459237154	0.975436591787602
PDIK1L	ENSCSAG00000000965	-0.155378846815895	0.892881610483015
ZNF593	ENSCSAG00000000966	1.4993156051817	0.198286088428272
CNKSR1	ENSCSAG00000000967	2.3574744557883	0.0108991709975049
CEP85	ENSCSAG00000000969	0.485751577378713	0.484008065539863
SH3BGRL3	ENSCSAG00000000970	-0.431047782710288	0.481029665084034
UBXN11	ENSCSAG00000000971	0.692525660645482	0.473000878845874
CD52	ENSCSAG00000000972	-0.838373555629298	0.745022401329509
DHDDS	ENSCSAG00000000976	0.0102350013128159	0.98547004305551
RPS6KA1	ENSCSAG00000000978	0.668108459444034	0.403633728011575
ARID1A	ENSCSAG00000000979	0.876082001727545	0.0580741245165558
PIGV	ENSCSAG00000000980	-0.127522426897285	0.885719642302513
ZDHHC18	ENSCSAG00000000981	0.2478608634768	0.666126088198167
GPN2	ENSCSAG00000000982	0.556430385265708	0.401347315270321
GPATCH3	ENSCSAG00000000983	0.381222842667534	0.431199597821949
NR0B2	ENSCSAG00000000984	-0.936801257149633	0.764713733298102
NUDC	ENSCSAG00000000985	0.27960948024442	0.733893518523751
TENT5B	ENSCSAG00000000987	2.48057637288579	0.00929740540971092
SLC9A1	ENSCSAG00000000988	0.152902676874868	0.858743781244925
WDTC1	ENSCSAG00000000989	-0.292505301925582	0.545039520311036
TMEM222	ENSCSAG00000000990	-0.0264921706393745	0.970070266486682
SYTL1	ENSCSAG00000000991	1.13016953669254	0.412536423430304
MAP3K6	ENSCSAG00000000992	0.53875589349947	0.640897466697884
WASF2	ENSCSAG00000000995	-0.20021337309198	0.655647295829354
IFI6	ENSCSAG00000000997	3.2576211961186	0.000262821164098752
FAM76A	ENSCSAG00000000999	0.362748371402086	0.642808737518732
STX12	ENSCSAG00000001000	-0.175967494197774	0.85404519357761
PPP1R8	ENSCSAG00000001002	0.59121559371164	0.385713012631836
THEMIS2	ENSCSAG00000001003	3.42854717459003	0.401096399566843
RPA2	ENSCSAG00000001004	-0.90305015820688	0.385571362850166
XKR8	ENSCSAG00000001005	1.24948956064538	0.539679848171046
EYA3	ENSCSAG00000001006	-0.522840056722299	0.660038909551424
SESN2	ENSCSAG00000001009	1.88166165030838	0.0673178410072422
MED18	ENSCSAG00000001010	-0.569885082159971	0.437657115946145
PHACTR4	ENSCSAG00000001011	0.140162038280427	0.869907949701687
RCC1	ENSCSAG00000001012	0.11125692396071	0.845145550975722
TRNAU1AP	ENSCSAG00000001014	-0.543011367018415	0.539867402147108
RAB42	ENSCSAG00000001015	0.537369483329026	0.64515209818339
TAF12	ENSCSAG00000001016	-0.889081337399229	0.521026961990891
GMEB1	ENSCSAG00000001017	0.594658292735295	0.319124446807902
YTHDF2	ENSCSAG00000001018	-0.0769404258177104	0.936628695927262
EPB41	ENSCSAG00000001021	-0.666598554811099	0.356911697348434
SRSF4	ENSCSAG00000001022	0.438709126726443	0.452895791723807
MECR	ENSCSAG00000001023	0.247488247883703	0.798033376664895
PTPRU	ENSCSAG00000001024	0.587029206443472	0.509372774609558
MATN1	ENSCSAG00000001025	-0.810372551449267	0.660397531382954
SDC3	ENSCSAG00000001027	0.528462391704616	0.578083909434967
PUM1	ENSCSAG00000001028	0.255886588393343	0.689900747600117
NKAIN1	ENSCSAG00000001030	0.0503562739220691	0.949959107700885
SNRNP40	ENSCSAG00000001031	-0.373162497815531	0.603093043242544
ZCCHC17	ENSCSAG00000001032	-0.274112252823027	0.726202802868505
FABP3	ENSCSAG00000001033	-0.722375794242452	0.672579351486876
SERINC2	ENSCSAG00000001035	-0.0521901928143697	0.926794111994208
TINAGL1	ENSCSAG00000001036	0.191621781662286	0.810707463234665
PEF1	ENSCSAG00000001038	-0.0845215598663332	0.885327591563484
ADGRB2	ENSCSAG00000001040	0.604568879545477	0.56831804320944
SPOCD1	ENSCSAG00000001041	0.539914607779905	0.644387415744849
KHDRBS1	ENSCSAG00000001043	0.255955885987811	0.743932556563321
TMEM39B	ENSCSAG00000001044	0.20373090529206	0.741710499513946
KPNA6	ENSCSAG00000001045	-0.267565253406231	0.758552024777923
TXLNA	ENSCSAG00000001046	0.376782138703043	0.614732556332362
CCDC28B	ENSCSAG00000001047	0.497857177895626	0.667482028525901
IQCC	ENSCSAG00000001048	1.06428582802559	0.0191988346075376
BSDC1	ENSCSAG00000001056	0.320556473941867	0.689339217693816
ZBTB8A	ENSCSAG00000001058	-0.3789707226671	0.668449709858269
ZBTB8OS	ENSCSAG00000001059	-1.19228732609863	0.439175309050024
SYNC	ENSCSAG00000001060	0.701040005018781	0.453259682960638
KIAA1522	ENSCSAG00000001061	1.01701681944511	0.322071305681745
YARS1	ENSCSAG00000001062	0.194428372288507	0.675455469179343
S100PBP	ENSCSAG00000001063	0.0717086817920384	0.926794111994208
FNDC5	ENSCSAG00000001064	-0.88942796978074	0.562818972035637
TMEM54	ENSCSAG00000001066	0.206661063358116	0.813811081974164
RNF19B	ENSCSAG00000001067	0.417339520907441	0.442931391787687
AZIN2	ENSCSAG00000001069	0.369428223141878	0.652195955407207
TRIM62	ENSCSAG00000001070	0.948414631144384	0.438480954956449
ZNF362	ENSCSAG00000001071	0.660768940004581	0.407420491314729
A3GALT2	ENSCSAG00000001072	3.64554475276768	0.27549468510805
PHC2	ENSCSAG00000001073	0.99389830413426	0.0210522021378134
ZSCAN20	ENSCSAG00000001074	0.791248438960372	0.161226276091002
CSMD2	ENSCSAG00000001075	2.04645836298608	0.511214754052106
C1orf94	ENSCSAG00000001076	1.66700921659934	0.18015551100222
SMIM12	ENSCSAG00000001077	0.187209092008734	0.760378272298111
DLGAP3	ENSCSAG00000001078	1.30996539719366	0.45848648870712
TMEM35B	ENSCSAG00000001080	-0.703988490401922	0.305413698297356
ZMYM1	ENSCSAG00000001081	-0.690004234260472	0.613848973606295
SFPQ	ENSCSAG00000001082	0.15953383917788	0.797643067039922
ZMYM4	ENSCSAG00000001083	-0.306453955125655	0.816071321887944
KIAA0319L	ENSCSAG00000001084	-0.303569486310011	0.486284694773028
NCDN	ENSCSAG00000001085	0.981977963885232	0.376230123695673
PSMB2	ENSCSAG00000001087	-0.890599978624735	0.471729184664356
AGO4	ENSCSAG00000001090	-0.489404457848834	0.578322526312288
AGO1	ENSCSAG00000001091	-0.299180498238772	0.49335020212051
AGO3	ENSCSAG00000001092	0.476154530790483	0.730028405802624
TEKT2	ENSCSAG00000001093	0.321583422977854	0.720962480184455
ADPRS	ENSCSAG00000001094	1.09072632329543	0.272234384854889
COL8A2	ENSCSAG00000001095	1.46321195867735	0.401096399566843
TRAPPC3	ENSCSAG00000001096	-0.455493567015285	0.373213028570113
MAP7D1	ENSCSAG00000001097	1.33801818542471	0.322277532055573
THRAP3	ENSCSAG00000001098	0.0056422934242473	0.994165976090913
EVA1B	ENSCSAG00000001099	1.38761937297314	0.274665098243421
SH3D21	ENSCSAG00000001100	1.28153118741821	0.216757781158942
STK40	ENSCSAG00000001101	1.56158990986669	0.0273574352150305
OSCP1	ENSCSAG00000001102	-0.0193496797886788	0.984805062015392
MRPS15	ENSCSAG00000001103	-0.0651627349828311	0.902196954283232
GRIK3	ENSCSAG00000001105	5.21164451758801	0.101668943496987
ZC3H12A	ENSCSAG00000001106	3.00183482346997	3.11828239588512e-07
MEAF6	ENSCSAG00000001107	0.00387158919943834	0.994646056753325
SNIP1	ENSCSAG00000001108	1.53096058996533	0.0287656458662592
GNL2	ENSCSAG00000001110	-0.175461775612772	0.841701635216147
C1orf109	ENSCSAG00000001112	1.35344700204195	0.227811712439967
CDCA8	ENSCSAG00000001113	-0.515380004480302	0.501473055018489
EPHA10	ENSCSAG00000001114	0.664985206082411	0.491826807816607
MANEAL	ENSCSAG00000001115	0.357108948955455	0.672579351486876
YRDC	ENSCSAG00000001116	1.93144504051516	0.0714932602498302
C1orf122	ENSCSAG00000001117	1.34246647761021	0.389137195279546
MTF1	ENSCSAG00000001118	0.773857637800363	0.151238405350509
INPP5B	ENSCSAG00000001119	-0.46136203552505	0.435284962082173
SF3A3	ENSCSAG00000001120	-0.417468885563508	0.524040280863311
FHL3	ENSCSAG00000001121	0.227786365337974	0.745904596897612
UTP11	ENSCSAG00000001122	-0.731709937837203	0.490422675741287
RRAGC	ENSCSAG00000001123	-0.631272863891085	0.562767813911862
MYCBP	ENSCSAG00000001124	-1.10289350439745	0.438946880538878
RHBDL2	ENSCSAG00000001125	4.21246495440636	0.287474133997283
AKIRIN1	ENSCSAG00000001126	0.945369641966935	0.378266042696469
MACF1	ENSCSAG00000001128	0.333612175591826	0.483533948888566
PPIE	ENSCSAG00000001131	-0.277299168466172	0.60635030077191
HPCAL4	ENSCSAG00000001132	-0.0645206771604447	0.940389098948628
HEYL	ENSCSAG00000001134	0.433768119069924	0.551060801917983
PABPC4	ENSCSAG00000001135	-0.454796200630684	0.293682355578019
TRIT1	ENSCSAG00000001137	-0.421253551806564	0.629590800484497
MYCL	ENSCSAG00000001138	1.26457967532939	0.240507885101972
MFSD2A	ENSCSAG00000001139	2.09859446044279	5.61632881811198e-05
PPT1	ENSCSAG00000001141	-1.14957484405253	0.133193959671278
RLF	ENSCSAG00000001143	0.629929903502598	0.689900747600117
ZMPSTE24	ENSCSAG00000001145	-1.1348335254617	0.479829929957612
COL9A2	ENSCSAG00000001146	0.609988381596246	0.820490348298452
SMAP2	ENSCSAG00000001147	-0.275142485983836	0.645682205101407
ZFP69	ENSCSAG00000001149	0.0990979045857831	0.930860460092515
ZNF684	ENSCSAG00000001150	-0.396980916160993	0.716639247026703
RIMS3	ENSCSAG00000001151	0.822454772180207	0.468443095533887
NFYC	ENSCSAG00000001152	0.294937751222178	0.666126088198167
KCNQ4	ENSCSAG00000001153	1.94885329797697	0.496221371655254
CTPS1	ENSCSAG00000001154	0.943171439495775	0.00516387600280543
SLFNL1	ENSCSAG00000001155	2.09799028585773	0.24422838227345
SCMH1	ENSCSAG00000001156	-0.0186404550785206	0.974253639420927
FOXO6	ENSCSAG00000001157	1.85146273824751	0.139047503292792
EDN2	ENSCSAG00000001158	1.51143361717481	0.115572177700869
HIVEP3	ENSCSAG00000001159	1.42422856514408	0.141275382993564
FOXJ3	ENSCSAG00000001162	0.408600750639609	0.711235599190485
RIMKLA	ENSCSAG00000001163	-0.18003456781962	0.801558996018573
ZMYND12	ENSCSAG00000001164	-1.45209146891855	0.405234902089857
PPCS	ENSCSAG00000001165	-0.216142577494114	0.729574675957823
CCDC30	ENSCSAG00000001166	-0.98618254305099	0.464939092894941
PPIH	ENSCSAG00000001167	-0.567027550857834	0.275596164692307
YBX1	ENSCSAG00000001168	-0.869143598516545	0.414189715555201
P3H1	ENSCSAG00000001170	0.167841971449714	0.839924498626929
C1orf50	ENSCSAG00000001171	0.374153090757312	0.56215980974997
SVBP	ENSCSAG00000001172	-0.871865429323663	0.466616015520921
ERMAP	ENSCSAG00000001173	-0.65868450905282	0.367212163139412
ZNF691	ENSCSAG00000001174	0.315424868083575	0.675567461981907
SLC2A1	ENSCSAG00000001175	0.0706109814000778	0.924002557786939
EBNA1BP2	ENSCSAG00000001177	0.3098204308962	0.666126088198167
CFAP57	ENSCSAG00000001178	-0.382160181451077	0.769930985127007
C1orf210	ENSCSAG00000001179	-1.03659289957639	0.697417673860909
TIE1	ENSCSAG00000001180	1.06534856453464	0.52176408275516
MPL	ENSCSAG00000001181	-1.25363299028461	0.671345266065003
CDC20	ENSCSAG00000001182	0.0881970245824635	0.898242801145609
MED8	ENSCSAG00000001183	0.717605508200187	0.43592837402683
HYI	ENSCSAG00000001184	0.702898117585503	0.50225376788054
SZT2	ENSCSAG00000001185	1.37343161346915	0.0559313526559621
PTPRF	ENSCSAG00000001186	-0.138997881662434	0.854813312174756
ST3GAL3	ENSCSAG00000001188	0.145948308635685	0.807672896501723
ARTN	ENSCSAG00000001189	3.33613497994312	0.2831569920416
IPO13	ENSCSAG00000001190	0.311184223361203	0.62847553567424
DPH2	ENSCSAG00000001191	1.01148051006768	0.208156930675228
ATP6V0B	ENSCSAG00000001192	-0.0436127379156815	0.946938122241579
B4GALT2	ENSCSAG00000001193	0.674723209631117	0.262191415010946
CCDC24	ENSCSAG00000001194	0.103609208851477	0.925808160809726
SLC6A9	ENSCSAG00000001195	-0.0661180175388292	0.966832200987675
DMAP1	ENSCSAG00000001197	0.904800740607812	0.39940429392188
ERI3	ENSCSAG00000001198	-0.611043173299924	0.322071305681745
TMEM53	ENSCSAG00000001200	-0.30199771278899	0.668449709858269
ARMH1	ENSCSAG00000001201	-0.61824140400336	0.521026961990891
KIF2C	ENSCSAG00000001202	0.121028328889987	0.823658241104319
RPS8	ENSCSAG00000001203	-0.115306267462956	0.905132127156489
PLK3	ENSCSAG00000001205	2.64244128516183	6.50523888999645e-09
BTBD19	ENSCSAG00000001206	1.35892828888593	0.418744416589736
PTCH2	ENSCSAG00000001207	2.5105940798581	0.17880626207054
EIF2B3	ENSCSAG00000001208	-0.157224176245028	0.810628373100135
HECTD3	ENSCSAG00000001209	0.369648187085	0.656166007802972
UROD	ENSCSAG00000001210	-0.511460223437453	0.322354166420323
ZSWIM5	ENSCSAG00000001211	-0.779218559834793	0.452054954667132
TOE1	ENSCSAG00000001213	-0.130292292195457	0.861577482426248
TESK2	ENSCSAG00000001214	-0.314742025498977	0.672822910053806
MMACHC	ENSCSAG00000001215	-0.456694392184179	0.478344102521389
PRDX1	ENSCSAG00000001216	-0.711097484831277	0.452349232876174
AKR1A1	ENSCSAG00000001217	-0.544458406245055	0.241212103047139
NASP	ENSCSAG00000001218	-0.475778446203323	0.325371960375944
CCDC17	ENSCSAG00000001219	1.91211275067899	0.0326804198273174
GPBP1L1	ENSCSAG00000001221	0.279924796713614	0.689693253895619
TMEM69	ENSCSAG00000001222	-0.853580357481963	0.530495912127651
IPP	ENSCSAG00000001223	-1.00596760086463	0.397736493769275
MAST2	ENSCSAG00000001224	0.644969764118824	0.478344102521389
PIK3R3	ENSCSAG00000001225	-1.48426899417499	0.346420405056059
TSPAN1	ENSCSAG00000001226	-0.813432345273786	0.398472199431282
POMGNT1	ENSCSAG00000001227	0.169896717265427	0.822994598239507
LURAP1	ENSCSAG00000001228	0.775761946830562	0.477557029939346
RAD54L	ENSCSAG00000001229	-0.174157787324237	0.768625616402352
LRRC41	ENSCSAG00000001230	0.127814727365514	0.857329548848785
FAAH	ENSCSAG00000001233	0.416763457511225	0.564820148366448
DMBX1	ENSCSAG00000001235	0.7746082194717	0.556495688501517
MKNK1	ENSCSAG00000001237	0.714923746974416	0.441073136654808
MOB3C	ENSCSAG00000001238	0.730975534209804	0.459899398187733
ATPAF1	ENSCSAG00000001239	-0.119815098025639	0.806065529748191
EFCAB14	ENSCSAG00000001241	-0.60267695264447	0.192660679140278
CYP4B1	ENSCSAG00000001242	-0.785880571959882	0.671304277724598
PDZK1IP1	ENSCSAG00000001246	1.10487644228578	0.432734097653637
STIL	ENSCSAG00000001248	-0.413890014039118	0.745804966812579
CMPK1	ENSCSAG00000001249	-0.687916190448847	0.536987674051472
TRABD2B	ENSCSAG00000001250	0.207645840794106	0.841691703395944
SLC5A9	ENSCSAG00000001253	-2.22354938335698	0.326946773939247
SPATA6	ENSCSAG00000001254	-1.00068605109155	0.329390745364749
BEND5	ENSCSAG00000001256	-0.147362764681235	0.852819600973792
FAF1	ENSCSAG00000001260	0.4562429337803	0.319015406388625
CDKN2C	ENSCSAG00000001261	-0.151026648724364	0.856171161511913
RNF11	ENSCSAG00000001264	-0.497480624859023	0.603582415017118
TTC39A	ENSCSAG00000001265	-0.302472402469803	0.557372978210142
EPS15	ENSCSAG00000001266	-0.233380112248335	0.78736090425799
OSBPL9	ENSCSAG00000001267	-0.58846000758224	0.620886077388007
NRDC	ENSCSAG00000001268	-0.601738448093728	0.33114796257758
RAB3B	ENSCSAG00000001269	-1.03119744272002	0.400553916349476
TXNDC12	ENSCSAG00000001270	-0.905369230751952	0.105237694647636
BTF3L4	ENSCSAG00000001271	-0.232776617222565	0.850005626289086
ZFYVE9	ENSCSAG00000001273	-0.228673399363248	0.804607602954171
CC2D1B	ENSCSAG00000001274	1.3546681390972	0.216200273897082
ORC1	ENSCSAG00000001275	0.0599361838710315	0.906322763037578
TUT4	ENSCSAG00000001277	-0.787908416899407	0.537711403793428
COA7	ENSCSAG00000001280	-0.396407280825164	0.643494437265558
ZYG11B	ENSCSAG00000001281	-0.388163186650732	0.69816267402519
ECHDC2	ENSCSAG00000001283	0.29035903720001	0.809168714215541
SCP2	ENSCSAG00000001284	-1.08262783107799	0.227811712439967
PODN	ENSCSAG00000001285	3.83183119439559	0.28805979809883
SLC1A7	ENSCSAG00000001286	4.00054114800197	0.427716290241595
CPT2	ENSCSAG00000001287	-0.594764000375725	0.397564173261409
CZIB	ENSCSAG00000001288	-0.650448412348548	0.304987259667437
MAGOH	ENSCSAG00000001289	-1.24719006867452	0.389744086270477
LRP8	ENSCSAG00000001290	0.666586748965044	0.432734097653637
GLIS1	ENSCSAG00000001292	1.89088242208269	0.00551564106750077
NDC1	ENSCSAG00000001293	-0.490408810483426	0.749400329112232
YIPF1	ENSCSAG00000001294	-0.87715549165756	0.474099724231892
HSPB11	ENSCSAG00000001296	-1.59568025713683	0.21149292961844
LRRC42	ENSCSAG00000001297	0.332481134660282	0.634825232263449
TMEM59	ENSCSAG00000001300	-1.25066312546883	0.0203481235909518
TCEANC2	ENSCSAG00000001301	-0.53580715063721	0.667482028525901
MRPL37	ENSCSAG00000001304	-0.4947788760655	0.345173481801549
ACOT11	ENSCSAG00000001307	0.935418242362987	0.375636018556764
FAM151A	ENSCSAG00000001308	1.48170241772895	0.452895791723807
TTC4	ENSCSAG00000001310	0.254567747459422	0.689900747600117
DHCR24	ENSCSAG00000001313	0.257761630477845	0.600701853821037
TMEM61	ENSCSAG00000001314	0.88349046660797	0.452895791723807
PCSK9	ENSCSAG00000001316	2.4574168747554	0.156511179927629
USP24	ENSCSAG00000001317	-0.085189829071368	0.952369991903981
PRKAA2	ENSCSAG00000001319	-0.432380926575241	0.77186488214501
FYB2	ENSCSAG00000001320	1.02440893712152	0.52232459289814
DAB1	ENSCSAG00000001323	0.360819556410592	0.500101864688909
OMA1	ENSCSAG00000001324	-0.772255123544414	0.582583954846935
MYSM1	ENSCSAG00000001326	0.646742879523336	0.602494385709673
FGGY	ENSCSAG00000001328	-0.379531708441087	0.471891158060185
HOOK1	ENSCSAG00000001330	-0.77446914838167	0.590230167880746
CYP2J2	ENSCSAG00000001331	-0.815302805672881	0.501810880750397
TM2D1	ENSCSAG00000001335	-0.894149174707744	0.254567974993474
PATJ	ENSCSAG00000001336	-0.345208052614332	0.656331778908255
USP1	ENSCSAG00000001339	-0.776286027998946	0.631935208598029
DOCK7	ENSCSAG00000001341	-0.469901675301142	0.723197575485208
ATG4C	ENSCSAG00000001342	-0.720596398599905	0.632963464865082
ALG6	ENSCSAG00000001343	-0.911154395845328	0.640104189700591
ITGB3BP	ENSCSAG00000001344	-1.18054879692392	0.317674684001451
EFCAB7	ENSCSAG00000001345	-0.696889745408958	0.674899554230393
PGM1	ENSCSAG00000001346	-0.0519478221029877	0.926595102897702
ROR1	ENSCSAG00000001347	-0.0933828468121536	0.933653525853062
CACHD1	ENSCSAG00000001349	-0.389193300732391	0.498632192380542
RAVER2	ENSCSAG00000001350	-0.686881400820771	0.356341297375995
JAK1	ENSCSAG00000001351	-0.262180173376636	0.587936953796445
DNAJC6	ENSCSAG00000001352	-0.0423109537772475	0.934977165046502
LEPROT	ENSCSAG00000001353	-1.35474066802948	0.40519037744478
LEPR	ENSCSAG00000001354	0.702495078274205	0.671996016570918
PDE4B	ENSCSAG00000001355	3.98150130552432	1.41735351602508e-13
DNAI4	ENSCSAG00000001359	0.0835438294095005	0.945711713427455
MIER1	ENSCSAG00000001360	-0.178207072247208	0.904869311758219
SLC35D1	ENSCSAG00000001361	0.180921686801748	0.885095921309121
SERBP1	ENSCSAG00000001365	0.096934661090301	0.869600713342301
GADD45A	ENSCSAG00000001366	3.02251220259273	0.00599627705035344
GNG12	ENSCSAG00000001367	-1.33334454183116	0.181750288524258
WLS	ENSCSAG00000001369	-0.695448371021152	0.219794229898073
RPE65	ENSCSAG00000001370	1.07901973216878	0.558051722602399
DEPDC1	ENSCSAG00000001371	-0.718094915091885	0.640232007890519
LRRC7	ENSCSAG00000001373	-1.16131751543479	0.380687962095295
LRRC40	ENSCSAG00000001374	-0.91517865363506	0.413183541336359
SRSF11	ENSCSAG00000001375	-0.154896989101261	0.869594076085823
ANKRD13C	ENSCSAG00000001376	0.196478982581806	0.800440347810581
CTH	ENSCSAG00000001377	-0.325587754429981	0.658153950303944
NEGR1	ENSCSAG00000001380	-1.42956838384147	0.408727030997302
FPGT	ENSCSAG00000001382	-1.51776574661686	0.18071516253154
ERICH3	ENSCSAG00000001385	0.126911165179565	0.871636443738325
CRYZ	ENSCSAG00000001386	-1.25148426865097	0.397564173261409
TYW3	ENSCSAG00000001387	-0.523428179973018	0.642475818669762
SLC44A5	ENSCSAG00000001389	-0.63901847239976	0.726220264488755
ACADM	ENSCSAG00000001390	-1.21922387660281	0.422065417690425
RABGGTB	ENSCSAG00000001391	0.00571987350110338	0.997383199620859
PIGK	ENSCSAG00000001396	-1.12663909555388	0.473958215077601
AK5	ENSCSAG00000001397	-1.02576624694974	0.671581874581814
ZZZ3	ENSCSAG00000001398	-0.435830214504455	0.76975672321727
USP33	ENSCSAG00000001399	-0.820190192912551	0.615528184680056
MIGA1	ENSCSAG00000001400	-0.436684142073581	0.745904596897612
FUBP1	ENSCSAG00000001402	-0.743096289849928	0.597718674949296
DNAJB4	ENSCSAG00000001403	0.51241819987295	0.60285941651938
PTGFR	ENSCSAG00000001406	0.37268560182286	0.84314732014153
IFI44L	ENSCSAG00000001407	0.917015514628106	0.617145306977667
IFI44	ENSCSAG00000001408	3.97344338951471	0.00131010696286857
ADGRL2	ENSCSAG00000001410	-0.299320801266283	0.812597635358099
TTLL7	ENSCSAG00000001411	-0.0199189987031484	0.990507017609515
PRKACB	ENSCSAG00000001413	-0.377200367105562	0.73716797867634
SAMD13	ENSCSAG00000001414	-0.211596486714788	0.917615360227053
DNASE2B	ENSCSAG00000001416	1.03652188641935	0.759219271174866
SPATA1	ENSCSAG00000001418	-2.35796456797303	0.18015551100222
SSX2IP	ENSCSAG00000001420	-0.793036205958586	0.405005516566602
LPAR3	ENSCSAG00000001421	-0.676433666829172	0.718700384119592
DNAI3	ENSCSAG00000001424	-2.37100849980803	0.195848155018784
SYDE2	ENSCSAG00000001425	0.422326878590945	0.434541533863203
BCL10	ENSCSAG00000001427	0.00266202676718582	0.998597485332624
DDAH1	ENSCSAG00000001428	0.315303675918537	0.71865099230872
CCN1	ENSCSAG00000001429	2.26111425424275	1.4641366803014e-06
ZNHIT6	ENSCSAG00000001430	-0.236225591931538	0.875720511664611
COL24A1	ENSCSAG00000001431	-0.418108667809057	0.672130631477914
ODF2L	ENSCSAG00000001432	-0.112206961768605	0.899540502241087
SH3GLB1	ENSCSAG00000001439	-0.531856349123273	0.69955727089602
SELENOF	ENSCSAG00000001440	-0.135149775196091	0.908202757415526
LMO4	ENSCSAG00000001442	0.00820846002025924	0.988476287607477
PKN2	ENSCSAG00000001444	-0.50928734435888	0.74729418253762
GTF2B	ENSCSAG00000001445	-0.631724361777037	0.59356508161023
KYAT3	ENSCSAG00000001446	-0.459329760864884	0.772317802988341
GBP1	ENSCSAG00000001448	3.47241233756457	1.74835120116306e-05
LRRC8B	ENSCSAG00000001453	-0.873679239161472	0.438480954956449
LRRC8C	ENSCSAG00000001455	-0.337757691207291	0.70588939807614
ZNF326	ENSCSAG00000001456	-0.650668295626278	0.655531959428532
BARHL2	ENSCSAG00000001457	-2.11463112511606	0.539099083710625
ZNF644	ENSCSAG00000001458	-0.59177059541583	0.697822919543988
HFM1	ENSCSAG00000001459	-0.341896499272077	0.835386418834846
CDC7	ENSCSAG00000001460	-0.879059150936964	0.557944929050831
TGFBR3	ENSCSAG00000001461	0.351984679930736	0.570132798094623
BTBD8	ENSCSAG00000001465	-1.36626190509588	0.309938253270203
GLMN	ENSCSAG00000001467	-1.24529575268572	0.34181280148324
RPAP2	ENSCSAG00000001468	-0.491903911188211	0.73716797867634
GFI1	ENSCSAG00000001469	4.25729083141538	0.37918673705652
EVI5	ENSCSAG00000001470	-0.5201839925094	0.640642620578388
RPL5	ENSCSAG00000001471	0.47115546244924	0.729396980407345
DIPK1A	ENSCSAG00000001472	-0.179094845335142	0.901434984262118
MTF2	ENSCSAG00000001474	0.0399717034453284	0.979081965748028
TMED5	ENSCSAG00000001475	-0.83249863040774	0.552765647233009
CCDC18	ENSCSAG00000001476	-0.153801904983841	0.922850176252627
DR1	ENSCSAG00000001477	-0.469240245743476	0.701852577582213
FNBP1L	ENSCSAG00000001478	-0.815679000718359	0.542813019560883
BCAR3	ENSCSAG00000001479	1.62703549177263	0.0358826970023878
DNTTIP2	ENSCSAG00000001480	-0.279999937190009	0.822197243061825
GCLM	ENSCSAG00000001481	-0.53980403136354	0.537488141110335
ABCA4	ENSCSAG00000001482	4.57511046228763	8.99903791240521e-24
ARHGAP29	ENSCSAG00000001483	-0.602877775140776	0.600983851413164
ABCD3	ENSCSAG00000001484	-0.592748833413164	0.674915768397766
F3	ENSCSAG00000001485	0.42286238972648	0.743333383849421
SLC44A3	ENSCSAG00000001486	-1.1300494329211	0.407961535500357
CNN3	ENSCSAG00000001487	-0.985397646733733	0.38825527126152
ALG14	ENSCSAG00000001488	-1.29037141335263	0.15990949616901
TLCD4	ENSCSAG00000001490	-1.36936931232228	0.470562206169687
RWDD3	ENSCSAG00000001491	-0.387227458636709	0.706277263856647
PTBP2	ENSCSAG00000001494	1.13174678210151	0.331050068761905
DPYD	ENSCSAG00000001495	-0.524009316789198	0.631935208598029
SNX7	ENSCSAG00000001496	-1.0310930787722	0.504568412439967
PLPPR5	ENSCSAG00000001497	-0.875225681674739	0.458070790168366
FRRS1	ENSCSAG00000001501	-0.484055653730019	0.717479055621484
AGL	ENSCSAG00000001502	-0.755545275381961	0.61539147992977
SLC35A3	ENSCSAG00000001503	-0.971275948935184	0.557944929050831
MFSD14A	ENSCSAG00000001504	0.712910945257093	0.580226797556674
SASS6	ENSCSAG00000001505	-0.208157257922941	0.897799029070203
TRMT13	ENSCSAG00000001506	0.0436082355817496	0.979384085576844
LRRC39	ENSCSAG00000001507	0.538866337252198	0.701718468519685
DBT	ENSCSAG00000001508	-1.15655811479463	0.483519778743805
RTCA	ENSCSAG00000001509	-0.560154930171999	0.47172081525062
CDC14A	ENSCSAG00000001510	1.05926176942382	0.480813867273308
VCAM1	ENSCSAG00000001511	1.34258338027644	0.621268068176577
EXTL2	ENSCSAG00000001512	-1.24299807635193	0.31203806405573
SLC30A7	ENSCSAG00000001513	-0.463139431807556	0.722712272157347
DPH5	ENSCSAG00000001515	-0.50339027360596	0.628614374792878
COL11A1	ENSCSAG00000001517	3.37317395937242	0.18015551100222
RNPC3	ENSCSAG00000001519	-1.20782707999211	0.43901741193569
VAV3	ENSCSAG00000001524	-0.471346545722547	0.474496565237128
SLC25A24	ENSCSAG00000001525	-0.445760786443018	0.578647738356582
FAM102B	ENSCSAG00000001529	-0.487091429149446	0.674902398662334
HENMT1	ENSCSAG00000001530	1.66884894251652	0.509080474449376
PRPF38B	ENSCSAG00000001531	-0.0160175444082085	0.988923469633107
STXBP3	ENSCSAG00000001533	-0.984180040399397	0.535974144310655
GPSM2	ENSCSAG00000001535	-0.914543991305585	0.434690920363257
CLCC1	ENSCSAG00000001536	-1.08557780270078	0.153826270107399
WDR47	ENSCSAG00000001537	-0.888928724386542	0.554709064429891
TAF13	ENSCSAG00000001538	-0.739002356935461	0.621475136490438
ELAPOR1	ENSCSAG00000001541	0.327757486294265	0.763011057810956
CELSR2	ENSCSAG00000001542	0.214730540771783	0.79058961867226
PSRC1	ENSCSAG00000001543	0.79325102332679	0.552214106339204
SORT1	ENSCSAG00000001545	-0.299980439104158	0.614725688528876
PSMA5	ENSCSAG00000001546	-0.900453528634319	0.444775072884429
ATXN7L2	ENSCSAG00000001548	1.44551517161564	0.0799495145302378
CYB561D1	ENSCSAG00000001549	1.19495692357723	0.302127854887903
GNAI3	ENSCSAG00000001550	-0.793900909393439	0.577344786482083
GNAT2	ENSCSAG00000001551	-0.40790365927153	0.883443998443103
AMPD2	ENSCSAG00000001552	0.396209058140893	0.559661346168814
GSTM4	ENSCSAG00000001553	-1.17794659880435	0.110477768502586
GSTM5	ENSCSAG00000001554	-2.15122073481107	0.256816834717136
CSF1	ENSCSAG00000001557	2.32751862211701	2.87227859014566e-05
AHCYL1	ENSCSAG00000001558	-0.42335359357463	0.402625409916511
STRIP1	ENSCSAG00000001559	0.608100318747351	0.235650485271189
SLC6A17	ENSCSAG00000001561	0.238491483515892	0.695816789971778
KCNC4	ENSCSAG00000001562	-1.1632394657935	0.235474491907654
RBM15	ENSCSAG00000001563	0.9405972500004	0.0440458788809014
LRIF1	ENSCSAG00000001568	-0.970173077719861	0.50545160267433
DRAM2	ENSCSAG00000001569	-0.845602122525046	0.606171132653797
CEPT1	ENSCSAG00000001570	-0.715623140021061	0.694335019902181
PIFO	ENSCSAG00000001574	-0.763082125395172	0.599447352928123
OVGP1	ENSCSAG00000001575	2.00375120773574	0.484008065539863
WDR77	ENSCSAG00000001576	0.531294578562517	0.545963967991771
ATP5PB	ENSCSAG00000001577	-0.663951388043486	0.438366331054704
TMIGD3	ENSCSAG00000001579	0.28809894943682	0.817346620425585
RAP1A	ENSCSAG00000001580	-0.927924776835115	0.534430277112318
INKA2	ENSCSAG00000001581	0.975087951886365	0.528804200743204
DDX20	ENSCSAG00000001582	0.250565377740492	0.660397531382954
MZF1	ENSCSAG00000001584	0.585188968191575	0.652883026019654
UBE2M	ENSCSAG00000001585	-0.596031715856565	0.574444544881059
CTTNBP2NL	ENSCSAG00000001586	0.279190851812264	0.561753524405012
WNT2B	ENSCSAG00000001587	-0.717585279378674	0.406000063533884
CHMP2A	ENSCSAG00000001588	-0.258335708172174	0.570132798094623
ST7L	ENSCSAG00000001589	-0.424227770653299	0.64515209818339
TRIM28	ENSCSAG00000001590	0.717381971169301	0.47172081525062
ZBTB45	ENSCSAG00000001591	0.402888406509615	0.708634022091128
SLC27A5	ENSCSAG00000001592	0.198024598993443	0.768803884596892
ZNF446	ENSCSAG00000001593	1.67721504164955	0.149818476779198
CAPZA1	ENSCSAG00000001594	-1.16408546164735	0.490406452111115
ZNF132	ENSCSAG00000001596	0.145999513657975	0.851220691221744
ZNF584	ENSCSAG00000001597	0.382530256708459	0.486861262986582
RPS5	ENSCSAG00000001598	0.525665369706427	0.217829974788204
MOV10	ENSCSAG00000001600	-0.166825605978714	0.709782709463038
ZSCAN22	ENSCSAG00000001601	1.12929463555685	0.231588174441728
ZNF8	ENSCSAG00000001603	1.18199581776797	0.220415379080158
PPM1J	ENSCSAG00000001607	0.539900375228283	0.579565739932323
ZSCAN18	ENSCSAG00000001608	1.0271889189703	0.430653609707445
TAFA3	ENSCSAG00000001609	-0.183637734770253	0.948404935971458
SLC16A1	ENSCSAG00000001611	-0.423153940708888	0.733869982400777
ZSCAN1	ENSCSAG00000001612	1.15220639459005	0.685996615877608
ZNF606	ENSCSAG00000001613	-0.414946063803532	0.771362538301317
ZNF418	ENSCSAG00000001615	0.746645607616352	0.73006331323819
LRIG2	ENSCSAG00000001617	0.753854901065397	0.239005621174733
ZNF586	ENSCSAG00000001619	-0.888509920272247	0.607748159063294
ZNF671	ENSCSAG00000001620	-0.309803875346836	0.713469160533753
ZNF551	ENSCSAG00000001622	-0.114547929630172	0.927232897898674
ZSCAN4	ENSCSAG00000001623	3.08385621134215	0.463725648416909
ZNF134	ENSCSAG00000001625	-0.32113959136173	0.695342905813794
ZNF530	ENSCSAG00000001626	-0.195586899317487	0.872679813117558
ZIK1	ENSCSAG00000001627	-1.02189451238266	0.370353562582335
ZNF416	ENSCSAG00000001628	0.359750020591922	0.671996016570918
ZNF550	ENSCSAG00000001629	0.83478092232427	0.322630462130064
MAGI3	ENSCSAG00000001630	-0.427147350241931	0.656181060162086
ZNF549	ENSCSAG00000001631	-0.478448028552822	0.73006331323819
ZNF749	ENSCSAG00000001634	-0.204609492792549	0.924569995576864
RSBN1	ENSCSAG00000001635	1.01370741970141	0.113809687470263
AP4B1	ENSCSAG00000001639	-0.451339670766845	0.68133754607271
ZNF547	ENSCSAG00000001641	0.745033965410669	0.491504413143214
DCLRE1B	ENSCSAG00000001642	0.0215694283415334	0.969645527225794
ZNF304	ENSCSAG00000001643	0.0824449472337316	0.926913195860873
ZNF543	ENSCSAG00000001644	0.980119025106252	0.237806921981564
HIPK1	ENSCSAG00000001645	-0.388765624500156	0.661758647181156
OLFML3	ENSCSAG00000001647	-1.53501592654079	0.595093641048824
TRIM33	ENSCSAG00000001649	0.329270035047256	0.463725648416909
BCAS2	ENSCSAG00000001652	-1.11143161203853	0.487966958679018
DENND2C	ENSCSAG00000001653	-0.185781594561901	0.855606007744223
ZNF805	ENSCSAG00000001654	0.585123959444171	0.258184211370564
NRAS	ENSCSAG00000001656	-0.653910388798682	0.573043674032386
CSDE1	ENSCSAG00000001658	-1.04839544164861	0.403633728011575
SIKE1	ENSCSAG00000001660	-0.434630014525691	0.435284962082173
SMIM17	ENSCSAG00000001664	1.18267020548829	0.640104189700591
ZFP28	ENSCSAG00000001666	-0.542769566471781	0.581997078933106
ZNF471	ENSCSAG00000001667	-0.861936258578086	0.572833007967109
ZNF667	ENSCSAG00000001668	-0.959161680781058	0.43845093943173
ZNF583	ENSCSAG00000001669	-0.578059164424036	0.703942087719409
ZNF582	ENSCSAG00000001670	-0.704085508456089	0.656079694958075
ZSCAN5A	ENSCSAG00000001675	1.08683926869402	0.238370812306064
TSPAN2	ENSCSAG00000001681	0.00689338120005417	0.995612506680744
ZNF444	ENSCSAG00000001682	1.31157473593608	0.395890998414633
ZNF787	ENSCSAG00000001683	2.02072211682731	0.0578671891329511
VANGL1	ENSCSAG00000001684	0.131029681463092	0.80648929051421
CASQ2	ENSCSAG00000001685	-1.07325407637367	0.664378751936606
SLC22A15	ENSCSAG00000001686	0.460782354045447	0.629279696438832
MAB21L3	ENSCSAG00000001688	3.65532311501985	5.88265126713051e-06
ATP1A1	ENSCSAG00000001691	-0.808238647771611	0.205141662151383
CD58	ENSCSAG00000001694	-1.01487034393429	0.624936303694363
IGSF3	ENSCSAG00000001695	0.306658441741391	0.733732278821459
PTGFRN	ENSCSAG00000001697	-0.172874879411646	0.813811081974164
CD101	ENSCSAG00000001698	0.86789711957668	0.482197142138192
TRIM45	ENSCSAG00000001700	-0.527142940226859	0.415761780933624
MAN1A2	ENSCSAG00000001702	-0.588962204202597	0.675639728273081
GDAP2	ENSCSAG00000001704	-0.437868169238541	0.606171132653797
WDR3	ENSCSAG00000001705	0.0556308644776728	0.960925822681215
TBX15	ENSCSAG00000001712	-0.0902686937816293	0.927869830347366
WARS2	ENSCSAG00000001713	-0.544793126992699	0.346231924323102
HAO2	ENSCSAG00000001715	-1.37809579094881	0.565378109201899
ZNF697	ENSCSAG00000001718	1.53013528792848	0.154717410473779
PHGDH	ENSCSAG00000001719	0.240284432952322	0.769705922165353
EPN1	ENSCSAG00000001720	1.93326981372042	0.105578872968209
U2AF2	ENSCSAG00000001722	0.539851357668084	0.539867402147108
CCDC106	ENSCSAG00000001724	1.12467504195739	0.394035787268655
ZNF580	ENSCSAG00000001725	1.73848593200265	0.235130076434684
ZNF784	ENSCSAG00000001726	0.90065151418899	0.462041267259245
FIZ1	ENSCSAG00000001728	2.01907571098084	0.0963165695846318
SSC5D	ENSCSAG00000001732	1.59908343697324	0.18015551100222
NAT14	ENSCSAG00000001733	1.06657092556898	0.459849781379199
ISOC2	ENSCSAG00000001735	0.816876999665456	0.558635278876637
UBE2S	ENSCSAG00000001736	1.18778379564102	0.182378416455391
ADAM30	ENSCSAG00000001737	5.34190506828549	0.216200273897082
TMEM190	ENSCSAG00000001739	1.48456174560404	0.261260954816049
IL11	ENSCSAG00000001740	3.60125944124649	1.77346199021028e-06
NOTCH2	ENSCSAG00000001741	-0.182384391369935	0.761417448710669
SEC22B	ENSCSAG00000001743	-1.01499751827556	0.40259353438139
KMT5C	ENSCSAG00000001744	1.31031153769802	0.233444888072117
PDE4DIP	ENSCSAG00000001746	-0.232595643924914	0.640232007890519
BRSK1	ENSCSAG00000001747	1.07966600329773	0.41020929106652
HSPBP1	ENSCSAG00000001748	0.956098718402134	0.48021598626959
TMEM86B	ENSCSAG00000001751	2.34503498885772	0.126499085465209
PTPRH	ENSCSAG00000001754	0.648214286964121	0.43944589537428
SYT5	ENSCSAG00000001756	0.43347867813118	0.686037878008891
PDZK1	ENSCSAG00000001757	-1.46548929498172	0.00558349200088521
CD160	ENSCSAG00000001758	-1.67702977260034	0.232991222997087
RNF115	ENSCSAG00000001760	-0.364814230147857	0.754753549732858
TNNI3	ENSCSAG00000001761	0.776697153626809	0.541468533789576
POLR3C	ENSCSAG00000001762	-0.145510446509892	0.906487663392952
TNNT1	ENSCSAG00000001763	0.937649830424666	0.41020929106652
PPP1R12C	ENSCSAG00000001764	2.06647145945835	0.126054354380291
EPS8L1	ENSCSAG00000001765	0.925210392617323	0.442007790831972
NUDT17	ENSCSAG00000001766	0.976168057356897	0.410341788197834
RDH13	ENSCSAG00000001767	1.32117731634166	0.21232562942683
PIAS3	ENSCSAG00000001768	-0.178683112784006	0.75024091132297
ANKRD35	ENSCSAG00000001771	1.94624761363184	0.316736215097211
ITGA10	ENSCSAG00000001775	0.495551195063772	0.472698686052363
PEX11B	ENSCSAG00000001777	0.196350568599612	0.822006181655001
RBM8A	ENSCSAG00000001779	-0.246034371333947	0.660397531382954
LIX1L	ENSCSAG00000001780	-0.430287113767073	0.41158413845771
TXNIP	ENSCSAG00000001782	0.0311112019066213	0.970038563957894
GABPB2	ENSCSAG00000001786	0.178383696366398	0.81106796859285
SEMA6C	ENSCSAG00000001787	0.124749200784716	0.888275185141784
LYSMD1	ENSCSAG00000001789	-0.146794706570769	0.855432701656938
SCNM1	ENSCSAG00000001790	0.0436431119931419	0.939916881853778
TMOD4	ENSCSAG00000001793	1.98692212643771	0.00855461051948188
VPS72	ENSCSAG00000001794	-0.531748634875221	0.619689097873307
PIP5K1A	ENSCSAG00000001795	0.514783893886438	0.703984742444439
ZNF687	ENSCSAG00000001797	0.829377341159902	0.40259353438139
PI4KB	ENSCSAG00000001798	0.51084558423627	0.439435238507722
RFX5	ENSCSAG00000001799	0.223062857749948	0.695030142420557
SELENBP1	ENSCSAG00000001800	0.484448235778345	0.768504555030561
PSMB4	ENSCSAG00000001802	-0.423761843323484	0.57198561666861
POGZ	ENSCSAG00000001803	0.681265296771412	0.221546944772044
TUFT1	ENSCSAG00000001806	1.96491864946843	1.18078611714023e-07
ZNF268	ENSCSAG00000001809	-0.524287073484936	0.501810880750397
SNX27	ENSCSAG00000001810	-0.454472960183221	0.501810880750397
ZNF891	ENSCSAG00000001813	-1.064519790927	0.347459064448254
ZNF140	ENSCSAG00000001815	-0.227829155715279	0.858227233434212
MRPL9	ENSCSAG00000001816	-0.351520301227659	0.551419362520839
ZNF84	ENSCSAG00000001817	-0.5034937076735	0.706280208661666
ZNF26	ENSCSAG00000001819	-0.185696157255016	0.886673013715065
TDRKH	ENSCSAG00000001820	-0.690250649953555	0.254567974993474
ZNF605	ENSCSAG00000001821	-0.742163102925063	0.564914100038126
CHFR	ENSCSAG00000001822	0.294471177142331	0.705994701532867
GOLGA3	ENSCSAG00000001823	1.54506635975791	0.16357784805746
ANKLE2	ENSCSAG00000001824	0.62156730998839	0.295219685995031
RORC	ENSCSAG00000001825	1.08193368138124	0.350822152193188
PGAM5	ENSCSAG00000001826	0.529874784394431	0.543348706901185
THEM4	ENSCSAG00000001829	-1.10626206882912	0.25001317677531
POLE	ENSCSAG00000001836	0.256070806812096	0.730312446221347
CRNN	ENSCSAG00000001837	0.44992763989145	0.794232362043837
C1orf68	ENSCSAG00000001839	4.16651036104262	0.295219685995031
S100A6	ENSCSAG00000001851	0.383537313939242	0.692977822218302
S100A5	ENSCSAG00000001852	-0.716988025810036	0.660288445763489
S100A4	ENSCSAG00000001853	1.72643176924117	0.0142000500808671
S100A3	ENSCSAG00000001854	-1.09401426784956	0.388679422086573
S100A2	ENSCSAG00000001855	0.197998502661551	0.803506993308616
S100A16	ENSCSAG00000001856	-0.13051219644889	0.812393058215789
S100A14	ENSCSAG00000001857	0.653788455581319	0.750854094911532
S100A13	ENSCSAG00000001859	0.281336210282033	0.709162628780595
S100A1	ENSCSAG00000001861	-0.377180477979117	0.463673733871063
CHTOP	ENSCSAG00000001862	-0.227655655224166	0.768773142109622
GALNT9	ENSCSAG00000001863	0.577246360539692	0.662343473791284
SNAPIN	ENSCSAG00000001864	0.0472279217696379	0.951670046819812
NOC4L	ENSCSAG00000001865	1.05000719989196	0.290752219824608
DDX51	ENSCSAG00000001868	1.84092719629091	0.103874000421013
NPR1	ENSCSAG00000001869	0.212806294047418	0.931303640300945
INTS3	ENSCSAG00000001872	-0.00412952114331918	0.994611727101197
LENG8	ENSCSAG00000001873	0.587709909657739	0.52176408275516
TTYH1	ENSCSAG00000001874	1.21108966370881	0.162807427540788
EP400	ENSCSAG00000001875	1.04183975550558	0.243638613722519
SLC27A3	ENSCSAG00000001878	0.139300826915205	0.962905134204774
PUS1	ENSCSAG00000001879	1.66606231520773	0.100813783464892
GATAD2B	ENSCSAG00000001881	0.774281711350906	0.0304011812756988
ULK1	ENSCSAG00000001882	1.14101599920874	0.3157190390423
MMP17	ENSCSAG00000001883	3.13167221858463	0.000288042446184826
SFSWAP	ENSCSAG00000001884	1.70373867105763	0.00026632326968661
DENND4B	ENSCSAG00000001886	0.878589691957726	0.208302401522776
TSEN34	ENSCSAG00000001891	0.590971969895012	0.625965950343722
MBOAT7	ENSCSAG00000001892	-0.386712556299266	0.480649996284155
CRTC2	ENSCSAG00000001893	0.22816725959484	0.675684329650629
SLC39A1	ENSCSAG00000001894	-0.292329625850207	0.697665981179892
TMC4	ENSCSAG00000001895	-0.285295182320107	0.810133658743747
CREB3L4	ENSCSAG00000001896	0.111151765388408	0.846572245222939
ADGRD1	ENSCSAG00000001899	-0.688653546940497	0.680435639595874
CNOT3	ENSCSAG00000001900	0.675699558805031	0.38690413678293
PRPF31	ENSCSAG00000001903	0.0599630373515408	0.950611231579967
TFPT	ENSCSAG00000001904	0.744201301014368	0.502892773364421
RAN	ENSCSAG00000001906	-0.703416023444738	0.672917498731816
OSCAR	ENSCSAG00000001907	2.59290492058675	0.310666861301335
STX2	ENSCSAG00000001908	-0.845736231342883	0.232503755198602
RIMBP2	ENSCSAG00000001911	0.430248689924133	0.875673070732923
CACNG6	ENSCSAG00000001913	-0.268411886585818	0.938001974913215
CACNG8	ENSCSAG00000001914	0.552863329094315	0.583679123368707
CACNG7	ENSCSAG00000001915	-0.423073650256445	0.479122097474645
PRKCG	ENSCSAG00000001918	0.795096869415971	0.382482912250839
NLRP12	ENSCSAG00000001920	1.41579372647541	0.587261789134393
ZNF331	ENSCSAG00000001925	-0.124647749049742	0.931373098763759
ZNF813	ENSCSAG00000001927	-0.524285028507813	0.768773142109622
UBAP2L	ENSCSAG00000001929	-0.231685068774682	0.586673749009197
HAX1	ENSCSAG00000001933	-0.225469737108023	0.674993212531536
ZNF845	ENSCSAG00000001938	-1.1785405424423	0.603073193532303
ATP8B2	ENSCSAG00000001941	0.532505250179602	0.423216715580353
ZNF347	ENSCSAG00000001947	-1.17209180624535	0.499641284286345
IL6R	ENSCSAG00000001948	0.737331177502645	0.393443917518639
GLT1D1	ENSCSAG00000001950	0.834715840055774	0.698288162559005
ZNF160	ENSCSAG00000001952	-0.69027153115684	0.648195053104552
ZNF320	ENSCSAG00000001956	-1.72711469947881	0.3364005861817
SLC15A4	ENSCSAG00000001957	0.079366268006253	0.880157523169119
ZNF468	ENSCSAG00000001958	0.127385938779372	0.938142204298455
UBE2Q1	ENSCSAG00000001959	0.35389780148584	0.530495912127651
CHRNB2	ENSCSAG00000001961	1.20357550463867	0.257145929588641
TMEM132B	ENSCSAG00000001963	2.2018367301421	0.000336657051664148
ADAR	ENSCSAG00000001964	-0.189881902160184	0.659691731908277
KCNN3	ENSCSAG00000001965	0.0692403187988599	0.934494939837041
PMVK	ENSCSAG00000001966	0.211801198422452	0.832236115503669
AACS	ENSCSAG00000001967	0.159984147917957	0.707092094184038
PBXIP1	ENSCSAG00000001968	0.443341478278026	0.710503486221587
BRI3BP	ENSCSAG00000001969	0.179415442642485	0.736609728591576
ZNF28	ENSCSAG00000001970	-1.29057321439212	0.464556929161416
PYGO2	ENSCSAG00000001971	0.519993930305429	0.577045257186109
ZNF808	ENSCSAG00000001974	-0.194543487221623	0.904846593174482
SHC1	ENSCSAG00000001975	0.354651846366893	0.690388613590533
DHX37	ENSCSAG00000001977	2.51443728702365	0.0011756549033462
FLAD1	ENSCSAG00000001978	0.650850686673417	0.404017058119301
ZBTB7B	ENSCSAG00000001980	0.990800339986848	0.343235392160966
ZNF610	ENSCSAG00000001982	-0.982798258981814	0.510731373860773
ZNF766	ENSCSAG00000001983	-0.883287496701703	0.515061922347153
SCARB1	ENSCSAG00000001987	-0.349848715061939	0.460428648653082
ADAM15	ENSCSAG00000001988	0.894615136383543	0.23631618948906
EFNA4	ENSCSAG00000001989	-0.527647184273943	0.673903021086606
PPP2R1A	ENSCSAG00000001991	0.446007313892585	0.640340743929334
ZNF836	ENSCSAG00000001992	-0.814205809462175	0.646860148749884
ZNF616	ENSCSAG00000001993	-1.02087201652044	0.469814738725962
EFNA1	ENSCSAG00000001994	0.742836200528017	0.438480954956449
ZNF841	ENSCSAG00000001995	-0.581537281864003	0.728976970429863
ZNF614	ENSCSAG00000001997	0.452276648745162	0.748100029551532
SLC50A1	ENSCSAG00000001998	-0.68689406145932	0.241212103047139
KRTCAP2	ENSCSAG00000001999	-0.467104208574159	0.596312711744656
ZNF615	ENSCSAG00000002000	0.413564189363786	0.79133920138324
TRIM46	ENSCSAG00000002001	1.17712456278533	0.338722026561379
THBS3	ENSCSAG00000002003	-0.142751409307322	0.78567275851658
MTX1	ENSCSAG00000002004	-0.150872198335346	0.745836796791916
ZNF350	ENSCSAG00000002005	-0.148164218988474	0.88905786678422
ZNF613	ENSCSAG00000002006	-0.409889580172591	0.697417673860909
ZNF649	ENSCSAG00000002007	-0.358782711227244	0.732829694903582
ZNF577	ENSCSAG00000002008	-0.421834523892192	0.711708827072072
GBA	ENSCSAG00000002010	-0.882659102261874	0.132131502824038
FAM189B	ENSCSAG00000002013	-0.138501999538204	0.876616227036006
ZNF175	ENSCSAG00000002014	-0.258124487551178	0.682082768878301
NCOR2	ENSCSAG00000002015	1.38308510608064	0.20276901690691
SCAMP3	ENSCSAG00000002017	0.22750660579461	0.654723881755661
SIGLEC10	ENSCSAG00000002018	0.610255480928924	0.634663344251403
CLK2	ENSCSAG00000002019	-0.212544958975284	0.850359158137598
HCN3	ENSCSAG00000002020	0.63512245686112	0.550640193570619
RUSC1	ENSCSAG00000002023	0.99586608281268	0.378242039761942
ASH1L	ENSCSAG00000002027	-0.184834109381112	0.862976309310349
ETFB	ENSCSAG00000002029	0.540912337330678	0.652323054733877
YY1AP1	ENSCSAG00000002031	0.530094558104727	0.262191415010946
VSIG10L	ENSCSAG00000002032	0.506704987349201	0.68133754607271
CCDC92	ENSCSAG00000002033	0.0985004832369319	0.915039423302414
IGLON5	ENSCSAG00000002034	0.284591271560727	0.805639176837203
DAP3	ENSCSAG00000002035	-0.596797939304403	0.320198107125672
SIGLEC9	ENSCSAG00000002039	0.307534739643837	0.927232897898674
CTU1	ENSCSAG00000002040	1.90934967923233	0.156264280957408
DNAH10	ENSCSAG00000002042	1.7121652814763	0.176148491581604
ATP6V0A2	ENSCSAG00000002049	-0.149652183787726	0.834596844391243
TCTN2	ENSCSAG00000002052	-0.888739224998073	0.207044616717343
GTF2H3	ENSCSAG00000002054	-0.692939562629737	0.66744231713895
EIF2B1	ENSCSAG00000002056	-0.796421227121818	0.367605693317099
DDX55	ENSCSAG00000002057	0.92659109660743	0.230087930877149
TMED2	ENSCSAG00000002059	-0.572377411883199	0.241212103047139
GON4L	ENSCSAG00000002060	0.512246653229223	0.393443917518639
RILPL1	ENSCSAG00000002061	1.93440668367982	0.0776174498008
RILPL2	ENSCSAG00000002062	0.0281409803033701	0.974990843571381
KMT5A	ENSCSAG00000002063	0.577195698070926	0.336922086524283
SBNO1	ENSCSAG00000002064	-0.483291146936533	0.694663478535154
CDK2AP1	ENSCSAG00000002066	0.0380413590394326	0.946591917406815
C12orf65	ENSCSAG00000002068	-0.495872825076748	0.651620967144898
MPHOSPH9	ENSCSAG00000002071	-1.0206070964142	0.417904029054159
SYT11	ENSCSAG00000002072	-0.716813997429716	0.573043674032386
PITPNM2	ENSCSAG00000002073	0.918001669971839	0.349494223470618
RIT1	ENSCSAG00000002074	-0.472488074394405	0.749743745662885
ARL6IP4	ENSCSAG00000002076	1.1588177916994	0.326175481235527
METRNL	ENSCSAG00000002078	1.4352616241651	0.0462022178491616
OGFOD2	ENSCSAG00000002079	0.116595055162647	0.892993923643159
ABCB9	ENSCSAG00000002080	0.550224876935397	0.592688400599874
B3GNTL1	ENSCSAG00000002081	0.47869668545784	0.562818972035637
KHDC4	ENSCSAG00000002082	0.26133236147096	0.599565700763396
VPS37B	ENSCSAG00000002083	0.630950893943839	0.413422681164706
CLEC11A	ENSCSAG00000002084	0.761769558971118	0.535349436058598
HIP1R	ENSCSAG00000002086	1.09865582683903	0.373915174185437
TBCD	ENSCSAG00000002087	0.681108594461241	0.435284962082173
ARHGEF2	ENSCSAG00000002088	0.586956767455148	0.559100047687006
FN3K	ENSCSAG00000002089	-0.440898823524679	0.645456176950802
SSR2	ENSCSAG00000002090	-0.604289996124565	0.275231446765044
CCDC62	ENSCSAG00000002091	1.45619247604144	0.176127334177706
FN3KRP	ENSCSAG00000002092	0.0385509494506113	0.953838661148837
UBQLN4	ENSCSAG00000002093	0.875313544261795	0.44559781704611
LAMTOR2	ENSCSAG00000002094	-0.993867807434362	0.2508140224097
DENR	ENSCSAG00000002095	-0.78815717908631	0.549908106538018
MEX3A	ENSCSAG00000002097	0.835023120285496	0.44415949662438
RAB40B	ENSCSAG00000002098	0.447113458670496	0.653341102156067
LMNA	ENSCSAG00000002099	1.10147912339075	0.382780280578997
WDR45B	ENSCSAG00000002101	0.164322507157753	0.848923683821943
SEMA4A	ENSCSAG00000002102	1.22665080853202	0.295219685995031
SLC25A44	ENSCSAG00000002104	-0.303818192340848	0.596223936084016
KNTC1	ENSCSAG00000002105	-0.590059707783379	0.626630303809748
GLB1L2	ENSCSAG00000002106	-0.366878597956026	0.613737034433417
PMF1	ENSCSAG00000002107	-0.012116675462361	0.988650091830397
SHANK1	ENSCSAG00000002108	1.2187394387382	0.359340245935504
FOXK2	ENSCSAG00000002109	1.38426104219852	0.070690396092262
NARF	ENSCSAG00000002110	-0.172542623434182	0.739536433533864
CYBC1	ENSCSAG00000002111	0.603505064297762	0.550069039216792
BGLAP	ENSCSAG00000002112	-0.811390414013324	0.575647598258001
RSRC2	ENSCSAG00000002113	0.258992248844886	0.773019991068357
GLB1L3	ENSCSAG00000002114	-0.385875164412535	0.872763472741473
ACAD8	ENSCSAG00000002115	0.020236303297414	0.979081965748028
HEXD	ENSCSAG00000002116	0.866114859966143	0.438480954956449
OGFOD3	ENSCSAG00000002118	0.575140778554615	0.60075610839222
THYN1	ENSCSAG00000002119	-1.09237169829217	0.295219685995031
SMG5	ENSCSAG00000002120	0.387194717077444	0.512839190237623
ZCCHC8	ENSCSAG00000002121	0.979541618701122	0.00401437440773184
SECTM1	ENSCSAG00000002122	-0.740770232623329	0.671304277724598
GLMP	ENSCSAG00000002123	-0.263275189660742	0.644341146260013
VPS26B	ENSCSAG00000002124	0.264604801781138	0.616255985386911
TMEM79	ENSCSAG00000002125	1.29756981442085	0.18332402072053
C19orf81	ENSCSAG00000002127	0.172358947878014	0.841221693025811
CCT3	ENSCSAG00000002128	-0.215294805988452	0.723518160962274
NCAPD3	ENSCSAG00000002129	-0.0917799190902594	0.846572245222939
SYT3	ENSCSAG00000002130	0.365112565110631	0.743033258699
TSACC	ENSCSAG00000002131	-1.60604488381736	0.518704883384025
CLIP1	ENSCSAG00000002132	0.818860056081358	0.100566842108067
LRRC4B	ENSCSAG00000002133	1.18477780224699	0.312565005065578
JAM3	ENSCSAG00000002134	-0.665255475970458	0.463673733871063
JOSD2	ENSCSAG00000002139	0.196581596429777	0.771452773083997
IGSF9B	ENSCSAG00000002140	0.750736404393885	0.340851812326123
B3GNT4	ENSCSAG00000002141	-0.419192487345235	0.602987885709707
CSNK1D	ENSCSAG00000002142	0.200694867728837	0.707092094184038
MEF2D	ENSCSAG00000002143	2.45090205140454	2.20088046573135e-06
SLC16A3	ENSCSAG00000002144	0.471893147016844	0.63258745425428
DIABLO	ENSCSAG00000002145	-0.484334211191033	0.427716290241595
CCDC57	ENSCSAG00000002148	1.62753209709785	0.0938587186285155
SNX19	ENSCSAG00000002150	0.0660946606820595	0.896079861473141
IQGAP3	ENSCSAG00000002151	0.227795033156621	0.770464654383271
LRRC43	ENSCSAG00000002152	0.654780342752163	0.720824863016407
EMC10	ENSCSAG00000002154	1.02040515382049	0.469573922074461
FASN	ENSCSAG00000002155	1.43125525608053	0.23631618948906
DUS1L	ENSCSAG00000002157	1.4680809426613	0.179182304348517
NAXE	ENSCSAG00000002158	-0.0815198549275502	0.875785696759137
MLXIP	ENSCSAG00000002159	1.14352760608934	0.147848007733174
ADAMTS15	ENSCSAG00000002160	0.175553279198383	0.862054082102294
GPATCH4	ENSCSAG00000002161	0.58132843831438	0.32720802245269
MYBPC2	ENSCSAG00000002162	0.862823852167972	0.236491575438289
GPS1	ENSCSAG00000002163	0.268172328908895	0.738517334210668
BCL7A	ENSCSAG00000002164	0.927586715955419	0.326175481235527
RFNG	ENSCSAG00000002165	1.64948880351488	0.0147922596272443
DCXR	ENSCSAG00000002167	0.502081334012933	0.65195071135309
RAC3	ENSCSAG00000002169	0.67495928857023	0.487759476636312
LRRC45	ENSCSAG00000002170	1.09951807020519	0.430276292655191
BCAN	ENSCSAG00000002171	2.18277455974722	0.428874565926311
NES	ENSCSAG00000002173	1.15438365622944	0.317293857931397
CFAP251	ENSCSAG00000002175	-0.660659817866141	0.584707214582309
CRABP2	ENSCSAG00000002176	-0.206644921717198	0.904557049640052
ISG20L2	ENSCSAG00000002177	0.472827265012495	0.432522958349987
POLD1	ENSCSAG00000002178	0.555148590286635	0.580017356092169
PSMD9	ENSCSAG00000002179	0.474157199445802	0.547859040234714
ZBTB44	ENSCSAG00000002180	-0.526183605727481	0.632765113955502
NR1H2	ENSCSAG00000002181	1.04337131464704	0.35673727535597
NAPSA	ENSCSAG00000002183	-0.574277189203256	0.36325944588266
ASPSCR1	ENSCSAG00000002185	1.00772795625089	0.434690920363257
ST14	ENSCSAG00000002186	4.66484957854685	0.000303661159413123
SETD1B	ENSCSAG00000002187	1.13486099971333	0.295219685995031
RRNAD1	ENSCSAG00000002189	0.609781175690691	0.561996819458741
RHOF	ENSCSAG00000002190	0.36215446568767	0.631935208598029
APLP2	ENSCSAG00000002191	-0.577792205099745	0.202716099062725
HDGF	ENSCSAG00000002192	0.918242585753359	0.418695859625159
TMEM120B	ENSCSAG00000002193	0.390136236506062	0.564532309019079
PRCC	ENSCSAG00000002194	0.477841302625519	0.551633085221588
NOTUM	ENSCSAG00000002196	0.321236651010308	0.752483663214298
PYCR1	ENSCSAG00000002197	1.1185773529008	0.376230123695673
ORAI1	ENSCSAG00000002198	0.842846028324275	0.459572497399502
MAFG	ENSCSAG00000002199	2.50841854205772	0.0147922596272443
KDM2B	ENSCSAG00000002201	1.1171902493853	0.288282810157428
PRDM10	ENSCSAG00000002202	0.550544972290028	0.422824838417391
KCNC3	ENSCSAG00000002203	0.038720844926835	0.975111013149323
RNF34	ENSCSAG00000002204	-0.393233882003026	0.469459954794516
NFRKB	ENSCSAG00000002206	0.674177799317081	0.245622403762475
ANAPC5	ENSCSAG00000002207	-0.58382889506371	0.289985749555738
SIRT7	ENSCSAG00000002208	1.34750728319221	0.212620181011018
TMEM45B	ENSCSAG00000002209	-0.609406003459223	0.556495688501517
CAMKK2	ENSCSAG00000002211	0.6484774493951	0.481275270985811
PCYT2	ENSCSAG00000002212	0.299628573989375	0.638111579099826
NPB	ENSCSAG00000002213	1.10763117744598	0.741710499513946
ALYREF	ENSCSAG00000002216	0.944055274172836	0.309351659857385
P2RX4	ENSCSAG00000002217	-0.386909881741154	0.599959205396238
ARHGDIA	ENSCSAG00000002218	0.426975591938677	0.644804171092098
P4HB	ENSCSAG00000002220	0.295345548009979	0.695878127981264
OASL	ENSCSAG00000002221	12.5315890252945	1.3599672110097e-22
C12orf43	ENSCSAG00000002222	0.703247738289864	0.292335635179805
MCRIP1	ENSCSAG00000002225	0.41824258961481	0.728415330019733
ARHGAP32	ENSCSAG00000002226	0.195911210001247	0.71865099230872
HNF1A	ENSCSAG00000002227	0.777543875759445	0.535974144310655
GCGR	ENSCSAG00000002228	2.43066238499577	0.439175309050024
PEAR1	ENSCSAG00000002231	0.673712725882066	0.357988820952915
SPPL3	ENSCSAG00000002232	0.180781331001666	0.74677464119415
MRPL12	ENSCSAG00000002234	1.08264818986525	0.338257630791436
ACADS	ENSCSAG00000002235	0.406227351042229	0.71288793382574
KCNJ5	ENSCSAG00000002236	-0.722779259937664	0.822555951954445
KCNJ1	ENSCSAG00000002237	-1.55089741341297	0.321627388275743
UNC119B	ENSCSAG00000002238	-0.112210321755332	0.879310639300033
MLEC	ENSCSAG00000002239	-0.312783595258598	0.621513124010425
FLI1	ENSCSAG00000002240	-0.531536791057995	0.854813312174756
HGS	ENSCSAG00000002241	0.604599672177147	0.53924258053298
ETS1	ENSCSAG00000002243	0.181159521989007	0.822086145817322
ARL16	ENSCSAG00000002245	0.0176971509155862	0.97641077400288
POP5	ENSCSAG00000002246	-0.385184249553251	0.668449709858269
CCDC137	ENSCSAG00000002247	0.906349633399605	0.436187097007364
OXLD1	ENSCSAG00000002249	1.15267566712173	0.275977782839193
RNF10	ENSCSAG00000002250	0.194115789315251	0.698164411112732
ST3GAL4	ENSCSAG00000002253	0.346334432572656	0.632791667349652
COQ5	ENSCSAG00000002254	-0.55143738687732	0.557789617459161
TSPAN10	ENSCSAG00000002255	0.327590096978039	0.765062525946761
DCPS	ENSCSAG00000002256	0.0865077504340536	0.889088520550804
SRSF9	ENSCSAG00000002257	-0.297057130649063	0.53634085184128
GATC	ENSCSAG00000002259	0.853062061727357	0.491690332584226
TIRAP	ENSCSAG00000002260	0.872572517010499	0.462041267259245
NPLOC4	ENSCSAG00000002261	-0.2023713558589	0.702191975311277
TRIAP1	ENSCSAG00000002262	-0.858548024263764	0.300104337867604
FSCN2	ENSCSAG00000002264	0.748250480184348	0.582583954846935
MSI1	ENSCSAG00000002265	0.15661302499027	0.835835422444014
FOXRED1	ENSCSAG00000002267	-0.156417569511555	0.808844824830276
SIRT4	ENSCSAG00000002268	0.257988777741421	0.78517981147351
PXN	ENSCSAG00000002269	1.05425591716493	0.288282810157428
RPLP0	ENSCSAG00000002270	1.40195841527148	0.0508718819251359
SRPRA	ENSCSAG00000002271	-0.00119456927627984	0.998126275076702
FAM118B	ENSCSAG00000002272	0.190887578373905	0.867942487501444
GCN1	ENSCSAG00000002273	0.586324523141751	0.492466725969227
RPUSD4	ENSCSAG00000002274	0.683946215746766	0.287209715616255
BAHCC1	ENSCSAG00000002275	1.16517507597133	0.370615136858903
RAB35	ENSCSAG00000002276	0.489142475628209	0.42787671394353
CDON	ENSCSAG00000002277	0.122249695095038	0.89913599611075
BICDL1	ENSCSAG00000002278	1.46198737031356	0.205240648299227
PUS3	ENSCSAG00000002281	-0.316189133840661	0.822086145817322
SLC38A10	ENSCSAG00000002283	1.21422842474068	0.369658052075173
CIT	ENSCSAG00000002284	-0.0830948628512323	0.903052195269696
TEPSIN	ENSCSAG00000002288	1.31759893542031	0.220415379080158
PRKAB1	ENSCSAG00000002290	0.206180626557989	0.768625616402352
CEP131	ENSCSAG00000002293	1.83204976077766	0.109495069887118
CHEK1	ENSCSAG00000002294	-0.676649900562119	0.543083508770536
HSPB8	ENSCSAG00000002297	-0.421772051890806	0.876771931162985
STT3A	ENSCSAG00000002298	-0.977102835280627	0.465046170404779
BAIAP2	ENSCSAG00000002299	0.818961196365673	0.446960159064549
CHMP6	ENSCSAG00000002301	0.529493330943635	0.535480136931114
EI24	ENSCSAG00000002304	-0.707079753104514	0.595320219059841
TAOK3	ENSCSAG00000002305	-0.244495953751604	0.675639728273081
ARHGEF11	ENSCSAG00000002306	0.526325955393777	0.57198561666861
RPTOR	ENSCSAG00000002307	0.852963616384898	0.396482800802866
FEZ1	ENSCSAG00000002308	1.6042663238541	0.529378762223548
MYH14	ENSCSAG00000002309	1.05539147521834	0.416803536505331
NPTX1	ENSCSAG00000002310	1.59975145804383	0.231371993361033
TMEM218	ENSCSAG00000002313	-2.2574084451467	0.0790070862874448
VSIG10	ENSCSAG00000002314	0.262180188562566	0.634825232263449
ENDOV	ENSCSAG00000002315	0.874586677602515	0.519942842653003
WSB2	ENSCSAG00000002316	0.920264999609684	0.236491575438289
RFC5	ENSCSAG00000002317	-0.242241242466631	0.804648419719169
KSR2	ENSCSAG00000002318	0.500664661961236	0.560408068563746
RNF213	ENSCSAG00000002319	0.570913279814	0.418695859625159
ETV3L	ENSCSAG00000002320	0.240571062572237	0.924269351114527
ETV3	ENSCSAG00000002322	1.38139810557955	0.0212074578983635
SLC37A2	ENSCSAG00000002323	0.211867511634534	0.916168249662631
FBXO21	ENSCSAG00000002324	-0.500174648351264	0.314164475425832
TESC	ENSCSAG00000002325	-0.158386163057061	0.872968939076521
FBXW8	ENSCSAG00000002326	0.547231261644749	0.569118391577694
SLC26A11	ENSCSAG00000002327	1.12795084164917	0.349596358641428
SGSH	ENSCSAG00000002329	-0.221228899616526	0.63549979393895
RNFT2	ENSCSAG00000002330	0.101182150693126	0.912136630779234
CCDC15	ENSCSAG00000002331	-0.108912107485953	0.935778138806899
CARD14	ENSCSAG00000002333	1.1548227087647	0.574817432057606
SPRING1	ENSCSAG00000002334	0.633145566438007	0.359340245935504
GAA	ENSCSAG00000002338	0.176647445462079	0.850781140254873
MED13L	ENSCSAG00000002340	0.333241395861038	0.681070806413018
CCDC40	ENSCSAG00000002343	0.422874180896711	0.597022103405
TBX3	ENSCSAG00000002344	1.40814692899368	0.249181605005749
TBC1D16	ENSCSAG00000002345	0.298374407037208	0.778317196527929
CBX4	ENSCSAG00000002348	1.63030659978479	0.129322255725899
CBX8	ENSCSAG00000002349	1.17904631228827	0.243665930947202
CBX2	ENSCSAG00000002350	1.28626059675986	0.294506800943429
RBM19	ENSCSAG00000002352	0.8054542484287	0.431199597821949
ZNF473	ENSCSAG00000002354	0.757410843626845	0.069916621780667
ENGASE	ENSCSAG00000002356	0.72522965654858	0.539169652879041
C1QTNF1	ENSCSAG00000002357	0.604207082199191	0.813811081974164
CANT1	ENSCSAG00000002360	1.06792205957674	0.295309089751724
ROBO3	ENSCSAG00000002362	0.68716757853273	0.629676334233846
LGALS3BP	ENSCSAG00000002363	0.249024405757921	0.806883971523661
TIMP2	ENSCSAG00000002364	-0.433775607891704	0.634896290419736
VRK3	ENSCSAG00000002365	0.456143388752259	0.559661346168814
SDSL	ENSCSAG00000002366	0.349271463755767	0.745804966812579
USP36	ENSCSAG00000002367	2.3588545556561	0.000447054707351146
SDS	ENSCSAG00000002369	3.88523973298802	0.0975037670227606
CYTH1	ENSCSAG00000002370	0.0156098813513752	0.98547004305551
ESAM	ENSCSAG00000002375	0.52349708066419	0.572140867334873
KIRREL1	ENSCSAG00000002376	0.17444513463646	0.684147453152901
SPA17	ENSCSAG00000002379	-1.30822395100024	0.250291961740084
CD1D	ENSCSAG00000002380	3.09633511205229	0.0410633434377026
SIAE	ENSCSAG00000002381	-1.07546465222959	0.159680328588639
TBRG1	ENSCSAG00000002382	0.226466823312965	0.714610890447669
DNAH17	ENSCSAG00000002383	4.01208288195231	3.15468401533072e-08
PLBD2	ENSCSAG00000002390	-0.418032092985986	0.523053830420778
PGS1	ENSCSAG00000002394	0.840825880894984	0.345945196325259
VWA5A	ENSCSAG00000002396	-0.831167483339507	0.295219685995031
ZNF202	ENSCSAG00000002403	2.40562493910512	2.88807083733726e-05
SCN3B	ENSCSAG00000002404	0.569225325491076	0.55832635559807
GRAMD1B	ENSCSAG00000002406	1.96375636812105	0.0010522547377199
AFMID	ENSCSAG00000002407	-0.490134281924399	0.638111579099826
SLC8B1	ENSCSAG00000002409	0.255481652703245	0.758328006896378
HSPA8	ENSCSAG00000002411	-0.597825521595039	0.450226468579707
ATF5	ENSCSAG00000002412	0.892820133290194	0.462483397355262
IL4I1	ENSCSAG00000002414	2.16124096654089	0.0458425611369719
TK1	ENSCSAG00000002415	0.273119888264493	0.789309132073692
JHY	ENSCSAG00000002416	-0.862618893770066	0.408517133288249
TBC1D17	ENSCSAG00000002417	1.12634005369621	0.300632484253505
SYNGR2	ENSCSAG00000002418	-0.222959733253522	0.637528257223392
AKT1S1	ENSCSAG00000002420	0.834132213114294	0.43977033935134
TPCN1	ENSCSAG00000002421	0.0157607821739337	0.98173307638167
PNKP	ENSCSAG00000002422	1.0013658699636	0.407734941340418
IQCD	ENSCSAG00000002424	0.397212551039518	0.700884227389996
FAM117A	ENSCSAG00000002425	1.12456978500114	0.349876608856959
RITA1	ENSCSAG00000002426	0.996118194781896	0.284190810717919
PTOV1	ENSCSAG00000002427	0.632985971756974	0.535480136931114
UBASH3B	ENSCSAG00000002428	0.436375374405738	0.452054954667132
MED25	ENSCSAG00000002431	0.800581928843056	0.477557029939346
DDX54	ENSCSAG00000002432	1.19396097950484	0.280542308001479
FUZ	ENSCSAG00000002433	0.626575845227665	0.613737034433417
CFAP73	ENSCSAG00000002435	1.26061963314869	0.389998943776521
SORL1	ENSCSAG00000002437	-0.877178015690812	0.3157190390423
SLC35B1	ENSCSAG00000002438	-0.191672468541173	0.845593239745465
NXPH3	ENSCSAG00000002440	-0.463818359604197	0.857960057355751
SC5D	ENSCSAG00000002441	-1.2809229334167	0.517913634936495
IFI16	ENSCSAG00000002442	-0.23950354145599	0.629121485534204
NGFR	ENSCSAG00000002443	5.20553287561344	0.000640735718073017
RASAL1	ENSCSAG00000002444	0.843318230579455	0.459572497399502
AP2A1	ENSCSAG00000002446	0.957039911552067	0.344690419516983
TECTA	ENSCSAG00000002447	2.13858554355825	2.70367732247088e-05
TBCEL	ENSCSAG00000002453	-0.0656511729951547	0.956846743379553
PHB	ENSCSAG00000002455	-0.507700374596113	0.238677592399664
OAS2	ENSCSAG00000002459	3.12645870262259	0.033507782694862
GRIK4	ENSCSAG00000002460	0.25767453739968	0.873175998565193
CPT1C	ENSCSAG00000002461	1.26885090890904	0.571769060000228
ZNF652	ENSCSAG00000002462	-0.366053417743866	0.705296836969198
DUSP23	ENSCSAG00000002463	0.641894752535808	0.624984761096665
PHOSPHO1	ENSCSAG00000002465	0.905240494977564	0.307080690562573
ADM5	ENSCSAG00000002466	1.99424307614311	0.18071516253154
OAS3	ENSCSAG00000002467	0.717312739191014	0.434502694150649
OAS1	ENSCSAG00000002468	1.53047523760931	0.000131356097374141
ARHGEF12	ENSCSAG00000002470	-0.328974518448366	0.734096494500937
TLCD5	ENSCSAG00000002472	0.0662005641111159	0.951762297072805
ABI3	ENSCSAG00000002473	0.781094312856308	0.562234053237348
PRMT1	ENSCSAG00000002474	0.104830930096628	0.832375973132393
GNGT2	ENSCSAG00000002475	-0.456724456361744	0.843323441042338
POU2F3	ENSCSAG00000002476	5.02950368547829	1.21706066189353e-11
IRF3	ENSCSAG00000002477	0.669134815819688	0.582583954846935
SLAMF8	ENSCSAG00000002478	1.44459377717231	0.651465763811974
B4GALNT2	ENSCSAG00000002479	-0.596040010314287	0.238029654189376
OAF	ENSCSAG00000002480	0.757081670945417	0.450226468579707
SCAF1	ENSCSAG00000002481	1.19824565071841	0.354293310421131
RRAS	ENSCSAG00000002482	0.459468861973527	0.631873818361023
TRIM29	ENSCSAG00000002483	0.513270496371424	0.586733506647081
PTPN11	ENSCSAG00000002484	-0.581759084087395	0.281928571475103
VSIG8	ENSCSAG00000002485	1.74156981275477	0.417627079385253
NECTIN1	ENSCSAG00000002486	0.0187049796373083	0.980378215709807
IGF2BP1	ENSCSAG00000002487	0.339684473587983	0.708634022091128
CFAP45	ENSCSAG00000002489	0.919353204427515	0.459849781379199
USP2	ENSCSAG00000002490	0.295328302328553	0.779975828195191
TAGLN2	ENSCSAG00000002493	0.0332294627251895	0.963284030859518
SNF8	ENSCSAG00000002494	-0.294587703109343	0.608686841465754
PRR12	ENSCSAG00000002495	1.06579138268161	0.357988820952915
UBE2Z	ENSCSAG00000002496	0.0671136107402516	0.89130894893259
PRRG2	ENSCSAG00000002498	0.216007822531173	0.899667590492361
NOSIP	ENSCSAG00000002499	0.509369313110301	0.571321098390026
RCN3	ENSCSAG00000002501	3.00039398388139	0.119693603003296
ATP5MC1	ENSCSAG00000002502	0.166474582521965	0.824463876135133
MCAM	ENSCSAG00000002503	0.192028273284895	0.877791917559291
HECTD4	ENSCSAG00000002504	0.56272184949923	0.300104337867604
CBL	ENSCSAG00000002505	0.101541756097015	0.840759303615016
CALCOCO2	ENSCSAG00000002506	-0.711687064836429	0.147756769963897
IGSF9	ENSCSAG00000002507	1.105540687942	0.483636319827659
TRAFD1	ENSCSAG00000002509	-0.366946957228432	0.535656878113552
PDZD3	ENSCSAG00000002510	0.420408292398811	0.789044947202171
TTLL6	ENSCSAG00000002511	0.0353496073175668	0.965933607677139
FCGRT	ENSCSAG00000002513	0.0987561004532919	0.912595705558993
NLRX1	ENSCSAG00000002514	0.759811573545852	0.41294521280508
KCNJ9	ENSCSAG00000002515	2.04917699543434	0.613123857132308
NAA25	ENSCSAG00000002516	0.0210479507938498	0.986847255485369
HOXB13	ENSCSAG00000002517	-0.203558162565721	0.811115709911415
IGSF8	ENSCSAG00000002518	0.63197390822978	0.577045257186109
ABCG4	ENSCSAG00000002519	0.733108871640385	0.694119977579136
ERP29	ENSCSAG00000002520	-0.342007734065297	0.486615808389118
HOXB9	ENSCSAG00000002521	5.57037492712317	5.11394031409105e-08
HINFP	ENSCSAG00000002522	0.486232527949223	0.451969731315586
HOXB8	ENSCSAG00000002523	0.670895696422749	0.719198787491723
HOXB7	ENSCSAG00000002524	-0.222178487456876	0.812622929366393
TMEM116	ENSCSAG00000002525	0.442629110271946	0.822784907720418
HOXB6	ENSCSAG00000002526	-0.00952551107711922	0.992356583040555
ATP1A2	ENSCSAG00000002527	0.634280759161063	0.850781140254873
C2CD2L	ENSCSAG00000002528	1.38224822758488	0.238370812306064
HOXB5	ENSCSAG00000002529	0.613674177621559	0.613737034433417
HOXB4	ENSCSAG00000002530	1.15107733392317	0.340851812326123
DPAGT1	ENSCSAG00000002531	-1.0418011121488	0.400553916349476
MAPKAPK5	ENSCSAG00000002532	0.741572866643191	0.30073252914987
HOXB3	ENSCSAG00000002533	0.319277975183625	0.753710627112089
RPS11	ENSCSAG00000002534	0.962799833583592	0.185607222918732
HMBS	ENSCSAG00000002535	0.381831030825685	0.567285789000644
HOXB2	ENSCSAG00000002536	1.42463158524204	0.721459449502109
FLT3LG	ENSCSAG00000002539	1.42063748739885	0.40626573109106
VPS11	ENSCSAG00000002540	-0.0165233888177435	0.974990843571381
HYOU1	ENSCSAG00000002541	0.360685498979405	0.701718468519685
SLC37A4	ENSCSAG00000002544	-0.493849420828843	0.376261390677677
SNX11	ENSCSAG00000002545	-0.151476405464508	0.801629804381753
TRAPPC4	ENSCSAG00000002546	-0.221946711656758	0.671010168340999
CBX1	ENSCSAG00000002547	-0.45120331904286	0.340851812326123
CASQ1	ENSCSAG00000002548	3.2110262924437	0.443836451113748
NFE2L1	ENSCSAG00000002550	0.0494858769185423	0.947662595399156
PEA15	ENSCSAG00000002551	-0.136345348248277	0.924233616314211
CENATAC	ENSCSAG00000002552	1.27128501249031	0.315009920092928
ALDH16A1	ENSCSAG00000002553	0.778815701574682	0.521573343229907
DCAF8	ENSCSAG00000002554	-0.14103638628043	0.750854094911532
PEX19	ENSCSAG00000002557	-0.515948603719713	0.431199597821949
BCL9L	ENSCSAG00000002560	0.810328036263475	0.452054954667132
CDK5RAP3	ENSCSAG00000002562	0.00914840389622121	0.992648631860443
COPA	ENSCSAG00000002563	-0.738918738951971	0.176148491581604
DDX6	ENSCSAG00000002564	-1.09504014637436	0.407734941340418
PNPO	ENSCSAG00000002565	0.0158458431843064	0.980959966676718
TREH	ENSCSAG00000002566	-0.332718257729513	0.872968939076521
SP2	ENSCSAG00000002567	0.70187053906219	0.282447841374333
PHLDB1	ENSCSAG00000002568	0.626734934424545	0.567343470604192
SCRN2	ENSCSAG00000002569	0.488998215640087	0.671440675835151
ARCN1	ENSCSAG00000002570	-0.671442334314395	0.520943514845016
IFT46	ENSCSAG00000002571	-0.761018596746449	0.341469037686166
NCSTN	ENSCSAG00000002572	-0.852124323402769	0.0179865857873963
ACAD10	ENSCSAG00000002573	-0.205990034334276	0.744660429849274
LRRC46	ENSCSAG00000002574	0.622021009286974	0.501942798086371
TMEM25	ENSCSAG00000002575	0.246888269678007	0.802040429363357
MRPL10	ENSCSAG00000002576	-0.405332421568542	0.463567624605004
VANGL2	ENSCSAG00000002577	0.598431416331719	0.604820009690495
PIH1D1	ENSCSAG00000002579	0.224307353210743	0.822784907720418
OSBPL7	ENSCSAG00000002580	0.531178258921206	0.538037948224709
BRAP	ENSCSAG00000002581	-0.544723271741174	0.653435274332851
SLC17A7	ENSCSAG00000002583	0.195145498671489	0.768300150001888
ATXN2	ENSCSAG00000002590	-0.0826492312731494	0.940477188907334
SH2B3	ENSCSAG00000002595	3.63646017487639	7.47430862614214e-06
UBE4A	ENSCSAG00000002597	-1.00406062697889	0.375968033629814
TBKBP1	ENSCSAG00000002598	1.16541181712739	0.348389004985293
CD3E	ENSCSAG00000002602	1.47669590631471	0.622079897337948
KPNB1	ENSCSAG00000002605	-0.366787819819041	0.654723881755661
MPZL3	ENSCSAG00000002606	-0.937211430894147	0.632963464865082
NPEPPS	ENSCSAG00000002610	-0.525966699926555	0.58124828847135
SCN4B	ENSCSAG00000002614	0.810287283115147	0.720110390648473
F11R	ENSCSAG00000002615	-1.39083365328656	0.0573875284491096
TSTD1	ENSCSAG00000002617	0.325903768743978	0.711600551941963
KASH5	ENSCSAG00000002618	1.21862268425816	0.601668158904429
USF1	ENSCSAG00000002622	0.627627481459678	0.319124446807902
PPP1CC	ENSCSAG00000002624	-0.719845172601126	0.391442836753701
HVCN1	ENSCSAG00000002625	-2.8002540667148	0.373288800956253
ARHGAP30	ENSCSAG00000002627	4.13252747113881	7.63178494972898e-05
SOCS7	ENSCSAG00000002628	1.49251224370907	0.187726898216325
NECTIN4	ENSCSAG00000002629	3.30716489403811	0.00165642885164125
KLHDC9	ENSCSAG00000002631	-0.524341353869619	0.519942842653003
ARHGAP23	ENSCSAG00000002632	1.90680168453585	0.0573875284491096
PFDN2	ENSCSAG00000002633	-0.273774849588159	0.613737034433417
SRCIN1	ENSCSAG00000002635	1.04764177921336	0.394704684721474
TCTN1	ENSCSAG00000002636	-0.630262236074757	0.226849622353559
FXYD6	ENSCSAG00000002638	-1.03683096138299	0.483112865042713
NIT1	ENSCSAG00000002639	0.0239230152055801	0.970659413858762
MLLT6	ENSCSAG00000002640	0.862557907584624	0.427716290241595
TEAD2	ENSCSAG00000002642	0.370632580143737	0.697417673860909
CISD3	ENSCSAG00000002644	0.236767838894831	0.805639176837203
DEDD	ENSCSAG00000002645	0.0757348364169406	0.925102046913172
PCGF2	ENSCSAG00000002646	1.41585875704713	0.033127736038035
PPTC7	ENSCSAG00000002647	0.575790884090127	0.328632282124456
USP21	ENSCSAG00000002648	1.00713424654573	0.0577975470778883
PSMB3	ENSCSAG00000002649	-0.0530680125496259	0.938142204298455
PIP4K2B	ENSCSAG00000002651	0.109277335850376	0.860780428525585
SLC6A16	ENSCSAG00000002652	-1.01598377160498	0.496807138511775
PPOX	ENSCSAG00000002653	-0.156763210586006	0.804459376478984
CWC25	ENSCSAG00000002654	1.19900533883752	0.0662665206137625
C17orf98	ENSCSAG00000002655	0.76040666343834	0.349596358641428
B4GALT3	ENSCSAG00000002656	0.105432001040581	0.866720388426245
RAD9B	ENSCSAG00000002657	-0.889939031058685	0.629469744161201
LASP1	ENSCSAG00000002659	0.371518708134064	0.534430277112318
VPS29	ENSCSAG00000002660	-1.39828177282484	0.342336620857238
FAM216A	ENSCSAG00000002662	-0.100644564661501	0.856403128549258
ADAMTS4	ENSCSAG00000002664	1.63921375653766	0.504806239987521
GPN3	ENSCSAG00000002665	-0.965159538067151	0.489720810138713
ANAPC7	ENSCSAG00000002666	-0.398475178560464	0.741816564548818
NDUFS2	ENSCSAG00000002668	-0.59850624486874	0.161914909361859
DSCAML1	ENSCSAG00000002669	6.14663667371724	0.0737650011177034
ATP2A2	ENSCSAG00000002670	0.000342397845054856	0.999084081354031
PLXDC1	ENSCSAG00000002671	0.253592619849806	0.858460564094566
TOMM40L	ENSCSAG00000002674	0.51361743405818	0.52176408275516
CACNB1	ENSCSAG00000002675	1.5044675120184	0.0383166830520689
STAC2	ENSCSAG00000002679	-0.170565013934528	0.859360832071394
MPZ	ENSCSAG00000002680	0.678093103791903	0.748852678085479
FBXL20	ENSCSAG00000002681	-0.932666563127988	0.436085337653507
CFAP126	ENSCSAG00000002682	3.07272142455485	0.416521454680462
CEP164	ENSCSAG00000002683	0.595426152220477	0.573822928214054
BACE1	ENSCSAG00000002684	0.538897420912959	0.535480136931114
RNF214	ENSCSAG00000002685	0.310853117012053	0.695816789971778
PCSK7	ENSCSAG00000002686	0.55455212461041	0.557146483185725
IFT81	ENSCSAG00000002688	-1.11581135825797	0.470545567245671
MED1	ENSCSAG00000002689	-0.354577128398862	0.710710599273545
TAGLN	ENSCSAG00000002690	1.01759366954536	0.262254228707281
SIDT2	ENSCSAG00000002692	-0.164805646536517	0.767208977159079
GAS8	ENSCSAG00000002693	0.873395583617849	0.370386649125516
PAFAH1B2	ENSCSAG00000002695	-0.177025346184243	0.717427865614963
CDK12	ENSCSAG00000002696	0.124753963644618	0.822548324995122
DBNDD1	ENSCSAG00000002697	1.09559185461697	0.459588204077822
PPP1R1B	ENSCSAG00000002700	0.108495924937712	0.950512678806918
DEF8	ENSCSAG00000002702	0.564189347788974	0.607748159063294
SIK3	ENSCSAG00000002703	0.507416363010979	0.300104337867604
FCRLB	ENSCSAG00000002704	-0.30901659431885	0.887930183471948
STARD3	ENSCSAG00000002705	-0.142236140891514	0.816071321887944
TUBB3	ENSCSAG00000002706	0.388077768188308	0.689433176567356
ANKRD13A	ENSCSAG00000002707	-0.570652695045901	0.414189715555201
TCAP	ENSCSAG00000002708	1.29127047004251	0.413131278930718
PNMT	ENSCSAG00000002710	1.11223750231638	0.443489399916043
TCF25	ENSCSAG00000002713	0.654434073038581	0.372386746600302
PGAP3	ENSCSAG00000002714	-0.330988574670146	0.600701853821037
GIT2	ENSCSAG00000002715	0.0842385441352562	0.912063635725873
DUSP12	ENSCSAG00000002716	0.376239725770665	0.637528257223392
SPIRE2	ENSCSAG00000002718	1.57764100910873	0.18412535269995
TCHP	ENSCSAG00000002719	0.647953328887516	0.467066753210698
ERBB2	ENSCSAG00000002720	0.248606334924911	0.767190868949349
ATF6	ENSCSAG00000002721	-0.54069007405321	0.593369984853729
ZPR1	ENSCSAG00000002722	0.214641969507999	0.750220292334312
MIEN1	ENSCSAG00000002724	-0.808884984467439	0.0900938667302057
OLFML2B	ENSCSAG00000002725	0.595003574721261	0.427902158737151
GLTP	ENSCSAG00000002726	-0.21889677612519	0.706555053400723
TRPM4	ENSCSAG00000002727	0.13406189336652	0.901794409688645
GRB7	ENSCSAG00000002728	0.0996879060628802	0.898242801145609
BUD13	ENSCSAG00000002732	0.47706451949643	0.407734941340418
FAM222A	ENSCSAG00000002733	1.33940297403421	0.387991114391875
ORMDL3	ENSCSAG00000002736	-0.0526170390080504	0.927869830347366
MVK	ENSCSAG00000002738	0.81595010843591	0.320847972246651
CADM1	ENSCSAG00000002740	-0.745871651633296	0.54354281490125
MMAB	ENSCSAG00000002741	-0.042370895575947	0.952977148345843
UHMK1	ENSCSAG00000002742	-0.446117682913995	0.392022725073353
UAP1	ENSCSAG00000002744	-0.180517420918669	0.884076240554916
UBE3B	ENSCSAG00000002746	-0.397493852356328	0.463725648416909
DDR2	ENSCSAG00000002747	3.6366554552272	3.17151214008621e-15
PSMD3	ENSCSAG00000002748	0.210415240565105	0.7321019308042
HSD17B7	ENSCSAG00000002749	-0.268651829722197	0.666714276446353
KCTD10	ENSCSAG00000002751	-0.335733512796731	0.699561008585224
HRC	ENSCSAG00000002752	1.50618724598129	0.63258745425428
REXO2	ENSCSAG00000002754	-0.97160729389397	0.289344104777137
PPFIA3	ENSCSAG00000002755	1.72588815362153	0.107538384097331
RBM7	ENSCSAG00000002756	-0.826453027781271	0.641798650568256
LIN7B	ENSCSAG00000002758	1.20448973338797	0.238370812306064
SNRNP70	ENSCSAG00000002759	0.558426619772155	0.568516384474274
MED24	ENSCSAG00000002765	0.529393642252396	0.575937785364681
THRA	ENSCSAG00000002768	0.465112359027695	0.625974027809447
RUVBL2	ENSCSAG00000002769	0.770520809488613	0.49335020212051
FANCA	ENSCSAG00000002770	0.3624344175692	0.652531057300421
NR1D1	ENSCSAG00000002772	4.25136595978144	3.92472855633869e-13
GYS1	ENSCSAG00000002773	0.40804751830484	0.59961088956714
MSL1	ENSCSAG00000002774	0.231356499252126	0.660038909551424
BAX	ENSCSAG00000002776	0.158990063304602	0.855766583373752
CASC3	ENSCSAG00000002777	-0.0814540019002115	0.851220691221744
DHDH	ENSCSAG00000002778	-0.00427760168800915	0.996841978630926
RAPGEFL1	ENSCSAG00000002780	1.21683285611875	0.402846747561212
FOXN4	ENSCSAG00000002781	0.770301433201687	0.623809363578606
WIPF2	ENSCSAG00000002783	0.303399556739507	0.553407838003998
CDC6	ENSCSAG00000002784	-0.558614118729632	0.60285941651938
USP28	ENSCSAG00000002785	-0.677093953465056	0.536227336522395
RARA	ENSCSAG00000002786	1.18970238452443	0.11700350573245
ZNF276	ENSCSAG00000002787	2.15671387659493	0.0173059837169692
NUCB1	ENSCSAG00000002789	0.324545029585358	0.758863899861475
TOP2A	ENSCSAG00000002790	-0.889259825870881	0.448236981232102
TULP2	ENSCSAG00000002793	-0.557189737041369	0.786835429607927
ZW10	ENSCSAG00000002794	-0.70076065474719	0.636677201852425
PPP1R15A	ENSCSAG00000002795	3.59628837248151	9.6705434724356e-14
VPS9D1	ENSCSAG00000002796	1.26081797187585	0.281266921680654
SPATA2L	ENSCSAG00000002798	1.36111627504663	0.258184211370564
CDK10	ENSCSAG00000002799	0.106092108612714	0.889773688936888
CCR7	ENSCSAG00000002800	-2.52705473360644	0.440788945005596
SPATA33	ENSCSAG00000002801	0.787004406259022	0.524592165821224
PLEKHA4	ENSCSAG00000002804	3.54470897391771	7.34693702813434e-05
DPEP1	ENSCSAG00000002805	0.443420518278953	0.741816564548818
SMARCE1	ENSCSAG00000002806	-0.554894831639782	0.35832910106357
HSD17B14	ENSCSAG00000002808	0.488382525127645	0.624984761096665
BCAT2	ENSCSAG00000002809	0.346594194366524	0.736400467964589
FGF21	ENSCSAG00000002810	4.38891680952898	0.00026632326968661
TTC12	ENSCSAG00000002812	-0.0903555964788314	0.904126048087685
NCAM1	ENSCSAG00000002814	-0.122753764600257	0.834026478513443
PTS	ENSCSAG00000002816	-0.690954844643869	0.681142696371446
RASIP1	ENSCSAG00000002817	0.114719134389585	0.902352241555996
BCO2	ENSCSAG00000002818	-0.673954960110008	0.706555053400723
IL18	ENSCSAG00000002819	-2.05257003193714	0.0856298138234771
CPNE7	ENSCSAG00000002822	0.596329076715394	0.520334424465597
MAMSTR	ENSCSAG00000002823	0.487660005729807	0.759669101827032
TIMM8B	ENSCSAG00000002824	-0.648433702814966	0.458526667020163
NKAPD1	ENSCSAG00000002825	-0.0775823198418566	0.94497825226496
PIH1D2	ENSCSAG00000002827	-1.42770975578583	0.359340245935504
CA11	ENSCSAG00000002829	-0.187305112503437	0.819568439680369
DBP	ENSCSAG00000002831	0.596138998117137	0.543348706901185
SPHK2	ENSCSAG00000002832	0.24067496276134	0.815817274569236
KRT28	ENSCSAG00000002833	1.05363124756916	0.343235392160966
FAM83E	ENSCSAG00000002834	2.8814096453681	0.298961198134576
KRT10	ENSCSAG00000002835	0.677956224486252	0.525506521995418
SULT2B1	ENSCSAG00000002836	-1.08189349179512	0.726080820295658
ACACB	ENSCSAG00000002837	0.0262554031266649	0.971545053979681
KRT12	ENSCSAG00000002838	-0.340542166471566	0.898396771357325
LMTK3	ENSCSAG00000002840	1.350553527681	0.349545996724814
CYTH2	ENSCSAG00000002842	0.91739912115263	0.376579562805622
SPG7	ENSCSAG00000002843	0.731335974467225	0.487929760002599
KRT39	ENSCSAG00000002844	-0.0997301220850033	0.95795185240142
KCNJ14	ENSCSAG00000002845	1.72241789721686	0.118320458092687
GRWD1	ENSCSAG00000002847	1.53777230045707	0.207385122970177
UNG	ENSCSAG00000002850	0.660172001244921	0.533089051008412
ALKBH2	ENSCSAG00000002853	0.159712889332282	0.816071321887944
ANKRD11	ENSCSAG00000002854	1.22069557571064	0.189667684099899
USP30	ENSCSAG00000002855	0.563553328633357	0.537499311455975
GRIN2D	ENSCSAG00000002856	0.848312268202853	0.523053830420778
ZNF778	ENSCSAG00000002857	0.243462150654927	0.770490275266966
DIXDC1	ENSCSAG00000002858	-0.335655478757754	0.630063830931094
SLC22A31	ENSCSAG00000002860	0.258348124700156	0.897799029070203
C11orf52	ENSCSAG00000002861	-0.650188926784912	0.641798650568256
KDELR1	ENSCSAG00000002863	-0.0984299762647913	0.908202757415526
CDH15	ENSCSAG00000002866	1.27018728537669	0.411804912232377
CRYAB	ENSCSAG00000002867	-0.919727979137518	0.0577823375384016
SYNGR4	ENSCSAG00000002868	0.0139343286641925	0.990924694676622
CORO1C	ENSCSAG00000002869	-0.105402206467132	0.893890090374733
ACSF3	ENSCSAG00000002870	0.894430652555359	0.276660292806041
TMEM143	ENSCSAG00000002871	0.130550589565927	0.895137576834349
SELPLG	ENSCSAG00000002872	1.75246380569929	7.52677577374134e-07
EMP3	ENSCSAG00000002873	-0.40626624147308	0.512694487583289
C11orf1	ENSCSAG00000002874	-0.716023852750651	0.650899223023156
CBFA2T3	ENSCSAG00000002875	2.34330599542056	0.020224594486437
ISCU	ENSCSAG00000002876	-0.938748984053242	0.32314123155466
CCDC114	ENSCSAG00000002877	1.59348899689265	0.346987881050167
FDXACB1	ENSCSAG00000002878	-0.221900724949649	0.832336954692573
SART3	ENSCSAG00000002880	0.480330291747952	0.322071305681745
FICD	ENSCSAG00000002883	0.443204483353627	0.603073193532303
PPP2R1B	ENSCSAG00000002887	-0.706647040554377	0.557944929050831
WSCD2	ENSCSAG00000002888	0.17718119950726	0.830842469791568
GALNS	ENSCSAG00000002889	0.730103545805836	0.512694487583289
SIK2	ENSCSAG00000002892	-0.0823275033332939	0.867595175182636
APRT	ENSCSAG00000002893	0.045001415223217	0.953838661148837
ZSWIM9	ENSCSAG00000002895	1.18037208844361	0.38063863416735
PRDM4	ENSCSAG00000002896	0.0501054278927466	0.946969559199149
LIG1	ENSCSAG00000002897	0.860741334901182	0.474424720975763
FRG1	ENSCSAG00000002899	-0.334953242563669	0.768291524325921
CDT1	ENSCSAG00000002900	1.59662310355481	0.159038162501375
LAYN	ENSCSAG00000002901	-0.960336433768705	0.356993054405377
PLA2G4C	ENSCSAG00000002903	6.61862465742421	1.86284575127538e-28
CABP5	ENSCSAG00000002905	7.03727843766637	1.98081596454232e-06
BTG4	ENSCSAG00000002908	-0.75206323074523	0.657254055624057
FAT1	ENSCSAG00000002910	-0.159467256251566	0.866153874425251
PWP1	ENSCSAG00000002914	-0.566043748951677	0.604018561081736
BTBD11	ENSCSAG00000002923	0.550672668820717	0.436085337653507
FDX1	ENSCSAG00000002924	0.0540736153772178	0.936987899876589
SELENOW	ENSCSAG00000002926	-1.2064606529955	0.410341788197834
CRY1	ENSCSAG00000002927	0.656345966905547	0.43901741193569
NOP53	ENSCSAG00000002928	1.82154301347108	0.107455889080084
EHD2	ENSCSAG00000002930	0.674179868497868	0.535974144310655
TMEM263	ENSCSAG00000002931	-0.380498214989042	0.689900747600117
BICRA	ENSCSAG00000002933	1.83832454682457	0.057506220418354
CYP4V2	ENSCSAG00000002935	-0.940477398119603	0.130455910241801
RDX	ENSCSAG00000002938	-0.361617695518972	0.622296412338344
NAPA	ENSCSAG00000002939	0.101773846621804	0.896079861473141
FAM149A	ENSCSAG00000002940	0.0578041503734627	0.938908085337104
TLR3	ENSCSAG00000002942	-1.34091366402212	0.403633728011575
KPTN	ENSCSAG00000002944	0.488231539619445	0.636864013536043
ZC3H12C	ENSCSAG00000002945	1.20209275709034	0.309477130370295
SLC8A2	ENSCSAG00000002946	1.35259260456793	0.216200273897082
RIC8B	ENSCSAG00000002947	-0.0475362664194548	0.974990843571381
DDX10	ENSCSAG00000002948	0.464367313915734	0.401096399566843
MEIS3	ENSCSAG00000002950	0.349293130232512	0.718518233508677
EXPH5	ENSCSAG00000002951	0.0352419360714229	0.973630525476115
POLR3B	ENSCSAG00000002957	-0.45873797920931	0.628807992744493
TCP11L2	ENSCSAG00000002959	-0.906745809714546	0.392424145147977
CKAP4	ENSCSAG00000002960	1.18510606028081	0.346420405056059
NUAK1	ENSCSAG00000002962	2.03377873997385	0.000137065693304887
C4orf47	ENSCSAG00000002963	-3.66034345070701	0.15990949616901
DHX34	ENSCSAG00000002965	1.14075181409818	0.365566883401192
C12orf75	ENSCSAG00000002966	-0.853056579132331	0.561753524405012
UFSP2	ENSCSAG00000002968	-0.72151934595521	0.537078221296709
ANKRD37	ENSCSAG00000002969	0.256667201650205	0.842165733387786
APPL2	ENSCSAG00000002970	-0.212641136917273	0.722712272157347
ATM	ENSCSAG00000002971	-1.03165208535987	0.481097199828386
LRP2BP	ENSCSAG00000002972	-1.7605991771101	0.452895791723807
C5AR1	ENSCSAG00000002973	-0.199350392387214	0.949295831386546
CCDC9	ENSCSAG00000002974	0.931501325850336	0.444506230802132
SNX25	ENSCSAG00000002975	-0.255827249715733	0.752652586816073
NPAT	ENSCSAG00000002976	-0.420913798650621	0.763734238880247
CFAP97	ENSCSAG00000002977	-0.530704676869417	0.629469744161201
WASHC4	ENSCSAG00000002978	-0.722834750650552	0.611343698021888
SLC25A4	ENSCSAG00000002980	-0.265011235274731	0.670307456726533
SAE1	ENSCSAG00000002984	-0.645851897112597	0.344771354863409
ALDH1L2	ENSCSAG00000002986	-0.598704320791553	0.562611142532104
PIEZO1	ENSCSAG00000002988	1.24964009000377	0.229761333959785
ZC3H4	ENSCSAG00000002989	0.994769116640946	0.345639256335406
ACSL1	ENSCSAG00000002990	-0.166804173275336	0.705994701532867
C12orf45	ENSCSAG00000002991	-0.569068127289343	0.642901170839749
KRT19	ENSCSAG00000002992	0.933459919833394	0.467066753210698
TMEM160	ENSCSAG00000002993	0.480524747723656	0.672822910053806
CENPU	ENSCSAG00000002994	-0.729434254355362	0.543348706901185
SLC41A2	ENSCSAG00000002995	-0.555036659325203	0.733621059499494
ACAT1	ENSCSAG00000002996	-0.963299251293006	0.490352103716584
PRIMPOL	ENSCSAG00000002998	-1.08422047765696	0.513885903132398
CHST11	ENSCSAG00000002999	0.886110816515596	0.207044616717343
KRT16	ENSCSAG00000003001	1.77793150961595	0.600983851413164
CASP3	ENSCSAG00000003002	-0.99597032609722	0.45101172758749
CUL5	ENSCSAG00000003003	-0.627979847345015	0.706913072626904
TXNRD1	ENSCSAG00000003004	-0.431167160370372	0.734619596372462
KRT17	ENSCSAG00000003005	8.30883614425463	8.68305325775168e-19
NPAS1	ENSCSAG00000003006	1.30266292644911	0.538337063015432
EIF1	ENSCSAG00000003007	-0.770042425354192	0.573043674032386
RAB39A	ENSCSAG00000003008	0.582760026478235	0.619673265326281
NFYB	ENSCSAG00000003009	-0.250667396234143	0.860780428525585
IRF2	ENSCSAG00000003010	0.220698159463299	0.691085967870693
SLC35F2	ENSCSAG00000003013	-0.119266793403154	0.926858622499259
STOX2	ENSCSAG00000003014	0.295291570590793	0.643839744552372
ARHGAP35	ENSCSAG00000003015	-0.257067612202997	0.773728318976392
JUP	ENSCSAG00000003017	-0.285933477620093	0.694857145691105
ELMOD1	ENSCSAG00000003018	-1.75908573199145	0.248930651605769
TRAPPC11	ENSCSAG00000003019	-0.886545967541808	0.472442373103345
P3H4	ENSCSAG00000003021	0.393332057246808	0.625783192595427
STRN4	ENSCSAG00000003022	1.0680746010347	0.254567974993474
CTU2	ENSCSAG00000003023	1.47698300358764	0.167429128580803
RWDD4	ENSCSAG00000003024	-1.02899067660461	0.534183777652284
ING2	ENSCSAG00000003025	-0.817252085377061	0.512694487583289
FKBP10	ENSCSAG00000003026	0.100304471925728	0.904557049640052
ALKBH8	ENSCSAG00000003027	-0.189102559964412	0.896069340042257
PRKD2	ENSCSAG00000003028	0.783930466295231	0.442300439378216
CDKN2AIP	ENSCSAG00000003030	0.538748925616199	0.295219685995031
NT5C3B	ENSCSAG00000003031	-0.47060307315128	0.44559781704611
CWF19L2	ENSCSAG00000003032	-0.261718670920461	0.783986124974631
HCFC2	ENSCSAG00000003033	0.129073150076304	0.9117936833936
WWC2	ENSCSAG00000003034	0.238910872038208	0.576309372916445
DACT3	ENSCSAG00000003035	1.76868713240915	0.157667536815252
GUCY1A2	ENSCSAG00000003037	-0.300810788576407	0.740800010588912
RNF166	ENSCSAG00000003038	0.793755414198047	0.346420405056059
DCTD	ENSCSAG00000003039	-0.603221915872029	0.536360314400986
KLHL11	ENSCSAG00000003041	-0.0877997880265342	0.854582576142638
AASDHPPT	ENSCSAG00000003042	0.162308543581386	0.796215479381365
KBTBD3	ENSCSAG00000003044	-1.42322973534642	0.379147735348808
TENM3	ENSCSAG00000003045	-0.199422033575705	0.66118755718399
GLT8D2	ENSCSAG00000003046	-1.0345220594819	0.604291894018831
SNAI3	ENSCSAG00000003047	-0.158065320960504	0.936585973045101
MSANTD4	ENSCSAG00000003048	0.401066512334639	0.60285941651938
ACLY	ENSCSAG00000003049	0.432961970282109	0.524592165821224
CALM3	ENSCSAG00000003050	-0.0288225103899129	0.970659413858762
TDG	ENSCSAG00000003052	0.193015924672427	0.898242801145609
MVD	ENSCSAG00000003054	0.963902963582725	0.395578623097841
TTC25	ENSCSAG00000003055	0.34348673331546	0.644079512347037
C12orf73	ENSCSAG00000003056	-0.649103994745995	0.722712272157347
CYBA	ENSCSAG00000003057	0.0429378884616118	0.965379310599392
CNP	ENSCSAG00000003059	0.644586098669426	0.517913634936495
AGA	ENSCSAG00000003060	-0.976166197885857	0.456383064047766
PPP5C	ENSCSAG00000003061	0.0643434164215153	0.921142616239398
NEIL3	ENSCSAG00000003064	-0.547584632952793	0.640104189700591
DNAJC7	ENSCSAG00000003065	-0.403979723168036	0.53579054377091
NKIRAS2	ENSCSAG00000003069	0.27011124487732	0.743249618840809
VEGFC	ENSCSAG00000003070	1.42347993675796	0.0806186997807423
IGFL1	ENSCSAG00000003071	3.32947940587919	0.17206697081921
ZNF385C	ENSCSAG00000003074	0.48967374222621	0.645456176950802
SPCS3	ENSCSAG00000003075	-0.695398307585581	0.143095291750638
C17orf113	ENSCSAG00000003078	0.967851247069105	0.324625782869644
ASB5	ENSCSAG00000003079	0.616060995203051	0.768867461065972
CASP4	ENSCSAG00000003080	-0.623058379645586	0.437112908203022
DHX58	ENSCSAG00000003082	2.830127382307	1.57051109661255e-06
PDGFD	ENSCSAG00000003085	-1.41946900339062	0.113073348852347
WDR17	ENSCSAG00000003086	-0.997396108805425	0.484517069878755
GPM6A	ENSCSAG00000003087	-2.60060806293977	0.227811712439967
CEP44	ENSCSAG00000003091	-0.974563392967781	0.509372774609558
FBXO8	ENSCSAG00000003092	-0.811458683058582	0.585419985171524
ZC3H18	ENSCSAG00000003095	1.04180805869313	0.359088208227528
KAT2A	ENSCSAG00000003097	0.811961075184182	0.446755742983653
CCDC61	ENSCSAG00000003098	0.910452193725575	0.497469498405249
SAP30	ENSCSAG00000003099	0.868250057888667	0.418695859625159
HMGB2	ENSCSAG00000003100	-0.807890158901807	0.230254050856615
GALNT7	ENSCSAG00000003101	-0.473441404921801	0.396482800802866
RAB5C	ENSCSAG00000003104	-0.0608017915247153	0.930191360227444
NOVA2	ENSCSAG00000003105	0.334706179441847	0.764034130908945
ZFPM1	ENSCSAG00000003107	1.30597284019713	0.257725959646513
MYPOP	ENSCSAG00000003108	1.0088320682252	0.431199597821949
AADAT	ENSCSAG00000003109	-1.0619973721131	0.44559781704611
FOXA3	ENSCSAG00000003110	0.561932326067025	0.781943111266706
MFAP3L	ENSCSAG00000003111	-0.785611143792033	0.27088688816577
ZNF469	ENSCSAG00000003112	2.55511479601935	0.0242124132101651
HPF1	ENSCSAG00000003113	-0.938300013705751	0.420718971501157
HSP90B1	ENSCSAG00000003114	-1.1217011673632	0.336445614665576
SYMPK	ENSCSAG00000003115	0.478096474152141	0.604018561081736
CLCN3	ENSCSAG00000003116	-0.428010511507476	0.725459555906187
BANP	ENSCSAG00000003117	1.32438469572585	0.128716414310014
KCNH4	ENSCSAG00000003119	1.4607159204833	0.0693553027351712
SLC7A5	ENSCSAG00000003120	1.10651662472976	0.122470138747225
NEK1	ENSCSAG00000003121	-0.608797264199822	0.628807992744493
RSPH6A	ENSCSAG00000003122	2.05980243980094	0.238677592399664
KLHDC4	ENSCSAG00000003123	0.81301475236091	0.452895791723807
SH3RF1	ENSCSAG00000003124	1.35486603857645	0.0117858468413373
CBR4	ENSCSAG00000003127	-1.04789138195959	0.496411020305925
JPH3	ENSCSAG00000003128	1.34614084187745	0.270869556575201
GHDC	ENSCSAG00000003129	0.43962592347943	0.689619626982061
DMWD	ENSCSAG00000003130	1.61158764237167	0.151378802282386
ZCCHC14	ENSCSAG00000003131	1.0631527092631	0.207345529478105
STAT5B	ENSCSAG00000003133	0.667365079572909	0.367196602185817
FBXO31	ENSCSAG00000003136	1.46908057324529	0.213834282165556
MTHFSD	ENSCSAG00000003139	0.879946203698037	0.326175481235527
NT5DC3	ENSCSAG00000003140	0.0647501833445193	0.904126048087685
IRF8	ENSCSAG00000003142	2.62289143371121	0.238370812306064
PALLD	ENSCSAG00000003143	0.752989813152277	0.373915174185437
COX4I1	ENSCSAG00000003144	-0.184955390755128	0.744363129559257
EMC8	ENSCSAG00000003145	0.180097281692477	0.769688036744591
DMPK	ENSCSAG00000003146	0.353149944771196	0.742420968247041
C16orf74	ENSCSAG00000003147	0.89124571124127	0.49335020212051
GINS2	ENSCSAG00000003148	-0.527477623718984	0.523053830420778
GSE1	ENSCSAG00000003150	2.13333261978566	0.0351483223287556
SIX5	ENSCSAG00000003151	0.9422393770592	0.488660194744011
DYNC2H1	ENSCSAG00000003153	-0.76995326664932	0.599700996769597
MEIOSIN	ENSCSAG00000003154	1.4807918358114	0.452144245019631
DDX60	ENSCSAG00000003155	3.11047388362758	0.00959665725565527
QPCTL	ENSCSAG00000003156	0.717191052242351	0.453640901420832
SNRPD2	ENSCSAG00000003157	-0.667720171739035	0.101057783338797
KIAA0513	ENSCSAG00000003160	0.976787804423357	0.358851197650456
ZDHHC7	ENSCSAG00000003161	-0.00287474798209913	0.996690987703913
GIPR	ENSCSAG00000003163	0.414751273058895	0.803426131676641
CRISPLD2	ENSCSAG00000003164	0.385302676256371	0.504568412439967
SPOCK3	ENSCSAG00000003165	-1.03483519951694	0.260718888541796
OPA3	ENSCSAG00000003168	0.513173757169593	0.639660260425671
VASP	ENSCSAG00000003169	0.840324460426558	0.439435238507722
TLL1	ENSCSAG00000003170	-0.0976619562234141	0.941292292127978
CPE	ENSCSAG00000003171	-0.638620618270461	0.286373917252996
PPM1N	ENSCSAG00000003172	0.668117444740278	0.646236519725213
DCUN1D5	ENSCSAG00000003173	-0.396101411813286	0.771834777426448
MSMO1	ENSCSAG00000003174	-0.94737014603895	0.567285789000644
RTN2	ENSCSAG00000003175	1.04812451035908	0.375235553541897
KLHL2	ENSCSAG00000003177	-0.585588145834846	0.691719372731601
USP10	ENSCSAG00000003178	0.175125699349427	0.733893518523751
ERCC1	ENSCSAG00000003179	-0.0118821686590985	0.985987315431659
TMEM192	ENSCSAG00000003180	-1.12606318933656	0.360427675007682
POLR1G	ENSCSAG00000003181	1.88706032269881	0.0600829752498033
KLHL36	ENSCSAG00000003184	1.21107909455686	0.0583381255610343
MMP13	ENSCSAG00000003185	-0.537498205088505	0.513396914448161
ERCC2	ENSCSAG00000003189	0.344398079980902	0.710881861457986
COTL1	ENSCSAG00000003191	0.0591488797523134	0.947177125084704
MARCHF1	ENSCSAG00000003192	0.823791433710131	0.507065150990554
TMA16	ENSCSAG00000003193	0.029618161027773	0.983944184282786
MEAK7	ENSCSAG00000003194	-0.267736744083727	0.797748664648244
STAT5A	ENSCSAG00000003196	1.13764910588138	0.422944576525976
NPY1R	ENSCSAG00000003197	-0.766891127012804	0.606171132653797
MMP1	ENSCSAG00000003198	-1.45991323393154	0.0017290505579273
NAF1	ENSCSAG00000003199	0.668525168635362	0.438480954956449
FSTL5	ENSCSAG00000003200	-0.915827780291426	0.401096399566843
KLC3	ENSCSAG00000003201	0.753119013996349	0.494611331017364
RAPGEF2	ENSCSAG00000003202	0.187328206951002	0.860924970790605
MMP10	ENSCSAG00000003203	-1.74030491438968	0.000186206608162161
FNIP2	ENSCSAG00000003207	0.717255033590255	0.200905127817645
ETFDH	ENSCSAG00000003210	-1.1981665182684	0.403797103216816
MARK4	ENSCSAG00000003211	1.50290498963259	0.18015551100222
C4orf46	ENSCSAG00000003212	0.855721629533601	0.510870166435128
STAT3	ENSCSAG00000003215	0.000732029743819993	0.998597485332624
CAVIN1	ENSCSAG00000003217	1.14466579729619	0.326946773939247
TRAPPC6A	ENSCSAG00000003218	0.0960351174991367	0.891721460673201
MMP7	ENSCSAG00000003219	-1.18995522211435	0.0331947011144925
TMEM123	ENSCSAG00000003220	-1.01635928960993	0.463673733871063
PPP1R37	ENSCSAG00000003221	1.3179411992259	0.326762231884751
BIRC2	ENSCSAG00000003222	0.286655055798718	0.812026295279092
ATP6V0A1	ENSCSAG00000003223	-0.277145013400788	0.656577258573142
YAP1	ENSCSAG00000003224	0.579696179193491	0.463725648416909
ZNF296	ENSCSAG00000003225	0.818106526014643	0.684364135982271
NAGLU	ENSCSAG00000003229	0.382591125219291	0.621475136490438
CEP126	ENSCSAG00000003230	-1.09731965982891	0.408517133288249
CLASRP	ENSCSAG00000003231	0.777554215552202	0.221809242538939
HSD17B1	ENSCSAG00000003232	1.34002654135842	0.194568852387496
RELB	ENSCSAG00000003233	3.15536085947883	3.03414356237529e-06
CLPTM1	ENSCSAG00000003235	0.232534561957737	0.710443683413918
COASY	ENSCSAG00000003236	-0.20372878004494	0.651465763811974
STAB2	ENSCSAG00000003237	-1.20905270720827	0.0511305773776539
TMEM144	ENSCSAG00000003239	-0.692968182789272	0.709162628780595
MLX	ENSCSAG00000003241	-0.12561729694795	0.869600713342301
GASK1B	ENSCSAG00000003242	-0.308821149549177	0.818245531507801
APOE	ENSCSAG00000003246	0.847786287767603	0.533089051008412
GLRB	ENSCSAG00000003247	-0.381292406731683	0.716218508701547
PDGFC	ENSCSAG00000003248	-0.634323998536742	0.661758647181156
TOMM40	ENSCSAG00000003249	0.921153900741872	0.329390745364749
CTSO	ENSCSAG00000003250	-1.38883097904865	0.158828827521693
NECTIN2	ENSCSAG00000003251	1.11982203411187	0.316100256506771
TRPC6	ENSCSAG00000003254	-1.02764474086059	0.740235152091267
BCAM	ENSCSAG00000003255	0.449839007251877	0.655957344446417
GUCY1B1	ENSCSAG00000003257	-1.09453910722089	0.453259682960638
PSMC3IP	ENSCSAG00000003258	-0.668119186610751	0.423116105154141
PGR	ENSCSAG00000003260	-0.517260359778395	0.368464036073248
CBLC	ENSCSAG00000003261	5.73616185872547	0.278904287645628
MAP9	ENSCSAG00000003262	-0.682430020931547	0.606450999117839
RETREG3	ENSCSAG00000003264	0.0295239517735895	0.970659413858762
LRAT	ENSCSAG00000003265	-2.12101582897418	0.547859040234714
BCL3	ENSCSAG00000003266	2.26415006553551	0.00026671360422101
ARHGAP42	ENSCSAG00000003267	-0.16604250149577	0.830842469791568
FGB	ENSCSAG00000003272	1.67584306766055	0.471891158060185
CEACAM19	ENSCSAG00000003273	1.37374755427208	0.326283723048761
PLRG1	ENSCSAG00000003275	-0.52762190968727	0.713469160533753
CCDC82	ENSCSAG00000003276	-0.619920439609831	0.614333500215213
MAML2	ENSCSAG00000003277	0.859000006761839	0.282405117752209
TUBG1	ENSCSAG00000003279	0.18975758655831	0.773884826721502
MTMR2	ENSCSAG00000003280	-0.861722247545533	0.535290128584392
RNF175	ENSCSAG00000003282	-0.749323350198993	0.552319598318082
CEP57	ENSCSAG00000003283	-0.174066582754183	0.881892639169444
FAM76B	ENSCSAG00000003286	-0.577100554747597	0.711361897888147
SESN3	ENSCSAG00000003288	-1.20615198456358	0.512788033730274
ENDOD1	ENSCSAG00000003290	0.0143818604391051	0.980922553498851
PAH	ENSCSAG00000003291	-0.610213441618731	0.619673265326281
TMEM131L	ENSCSAG00000003293	-0.193943358195975	0.795071204644937
KDM4D	ENSCSAG00000003295	0.202351147047622	0.830205613267742
CWC15	ENSCSAG00000003299	-0.784891494398997	0.418070928010047
MND1	ENSCSAG00000003300	-0.724959887384675	0.416803536505331
TUBG2	ENSCSAG00000003304	-0.261705727600139	0.810405615469391
FHDC1	ENSCSAG00000003305	2.0763230897563	0.0599661671473991
ARFIP1	ENSCSAG00000003306	-0.671697175109576	0.628156488689952
PARPBP	ENSCSAG00000003307	-0.901682135746188	0.52176408275516
CEACAM20	ENSCSAG00000003308	1.28933838194824	0.174384525774237
TMEM154	ENSCSAG00000003309	-0.113369540906822	0.973764043159997
PLEKHH3	ENSCSAG00000003311	1.74507256083097	0.122620111540751
ZNF180	ENSCSAG00000003312	0.380139657304535	0.695519656840288
FBXW7	ENSCSAG00000003313	0.688973169271975	0.523053830420778
NUP37	ENSCSAG00000003314	-0.730228476844343	0.50680643323524
AMOTL1	ENSCSAG00000003315	0.900269017416044	0.259054492013324
ZNF229	ENSCSAG00000003316	2.71371225892827	0.29774473971032
CCR10	ENSCSAG00000003317	-0.271759006585359	0.913060997944454
GATB	ENSCSAG00000003318	0.0704202570600418	0.923803497559301
ZNF285	ENSCSAG00000003319	-1.63459468690058	0.333795000284387
WASHC3	ENSCSAG00000003320	-1.02866998769966	0.530495912127651
FAM160A1	ENSCSAG00000003322	1.30335520440114	0.00611499519751412
ZNF235	ENSCSAG00000003323	-1.00235531005796	0.326752000075395
DRAM1	ENSCSAG00000003324	-0.893321306391809	0.520943514845016
CNTNAP1	ENSCSAG00000003325	-0.234645839017106	0.777836844263105
ZNF233	ENSCSAG00000003326	-2.13738539156963	0.305413698297356
ZNF227	ENSCSAG00000003327	-0.143542629124244	0.973630525476115
ZNF226	ENSCSAG00000003329	-0.619475744292812	0.551954020932828
EZH1	ENSCSAG00000003330	-0.577564485033955	0.412952865119504
GNPTAB	ENSCSAG00000003332	-0.933333345205982	0.378266042696469
ZNF234	ENSCSAG00000003333	-0.495920698650325	0.634896290419736
ZNF225	ENSCSAG00000003334	-0.501677972623223	0.75024091132297
ZNF284	ENSCSAG00000003336	0.32676104030333	0.787905167039682
VPS25	ENSCSAG00000003337	-0.37483107072488	0.654398531655954
[truncated: 10,577 more rows]

## Sheet: Bystanders_vs_control
Gene	p_val	avg_log2FC	pct.1	pct.2	p_val_adj	gene
ISG15	0	4.15187998745446	0.92	293	0	ISG15
IFI6	0	3.27458279757773	882	424	0	IFI6
MTRNR2L12	0	5.26182195389183	867	1	0	MTRNR2L12
AGR3	0	-2.27745358211021	544	956	0	AGR3
RPS20	0	-1.98624829672233	731	983	0	RPS20
RPL7	0	-1.52157743534806	803	987	0	RPL7
IFITM1	0	4.01614003143773	859	57	0	IFITM1
IFITM3	0	3.2872725212385	921	614	0	IFITM3
RPL27A	0	-1.8150466732009	786	983	0	RPL27A
MS4A8	0	-1.92080974584124	393	939	0	MS4A8
RPL21	0	-1.35026174080149	874	993	0	RPL21
IFI27	0	2.75290848489744	971	809	0	IFI27
CRIP1	0	-2.06605048374411	533	965	0	CRIP1
ATP6V0C	0	1.91721273135641	0.7	5	0	ATP6V0C
TAOK1	0	3.66581139992293	963	0.2	0	TAOK1
NME2	0	2.11292261771994	704	44	0	NME2
FXYD3	0	-1.45738867718732	765	981	0	FXYD3
RPL13A	0	-2.01394375686532	892	996	0	RPL13A
RPS11	0	-1.19975404797934	848	979	0	RPS11
TMEM190	0	-3.177450422146	243	848	0	TMEM190
MX1	0	2.37430679654917	772	136	0	MX1
MT-ATP8	0	3.46670327301184	877	27	0	MT-ATP8
MT-ND4L	0	3.7605328161665	928	496	0	MT-ND4L
NDUFB8	1.04858039381713e-305	-1.52996486102036	212	799	2.50778486985304e-301	NDUFB8
GSTA1	1.61799221163406e-301	-2.04345705843289	494	975	3.86959017334403e-297	GSTA1
TMSB10	1.53703559736904e-299	1.82882319747122	982	962	3.6759743346678e-295	TMSB10
RPS10	7.28182249784577e-298	-1.53142095666015	528	897	1.74152066858479e-293	RPS10
NDUFC2	5.28511046933515e-297	-1.47777864212375	379	868	1.26398701984619e-292	NDUFC2
IFIT3	1.87972781548915e-295	2.60607217685501	0.7	58	4.49555704352385e-291	IFIT3
ALDOA	3.47821177335569e-294	2.18294839061374	728	115	8.31849127715748e-290	ALDOA
TMEM59	4.3406429258351e-282	-1.35644135583708	753	974	1.03810816214272e-277	TMEM59
CETN2	8.87434040126554e-272	-2.38058028139058	376	867	2.12238725036667e-267	CETN2
MX2	3.28540769611963e-271	1.85475416432623	652	44	7.8573810460397e-267	MX2
CALM2	9.70719445687505e-270	-1.78667592207087	852	992	2.32157262630624e-265	CALM2
TPPP3	8.33530485722191e-265	-2.4121250125493	456	0.91	1.99347150965319e-260	TPPP3
IFI44L	1.20543497027764e-257	1.70654047809254	645	55	2.882918274916e-253	IFI44L
S100A10	7.25513507277101e-256	2.55997977562985	901	708	1.73513810400391e-251	S100A10
TSPAN19	2.28061526187712e-252	-2.01327617849104	199	771	5.45431946030532e-248	TSPAN19
XAF1	1.00807778733174e-245	1.52106673730789	682	105	2.41091883618258e-241	XAF1
CAPSL	1.37809362347709e-244	-2.20012785784737	243	772	3.29584870990782e-240	CAPSL
IFIT1	1.44992360811521e-244	2.45278291356733	684	122	3.46763730116833e-240	IFIT1
CES1	4.28389625943194e-243	-1.8239326664366	0.32	847	1.02453662940574e-238	CES1
RPS17	2.90776466565154e-242	-1.26927898377642	626	915	6.95420997437221e-238	RPS17
C2orf40	2.02966781202311e-241	-2.27241240754597	212	759	4.85415353923446e-237	C2orf40
ATP5PO	9.3934760961882e-236	-1.23475916741401	0.4	834	2.24654374316437e-231	ATP5PO
MTRNR2L8	3.62454856950219e-233	1.90533928088518	541	0	8.66847035882143e-229	MTRNR2L8
IFIT2	2.21681131248225e-231	2.64120513190822	577	31	5.30172593493255e-227	IFIT2
IFITM2	5.83331211657076e-231	1.86561790243764	639	92	1.39509492579906e-226	IFITM2
IRF7	6.13743223374038e-231	1.76232695212399	676	133	1.46782829302135e-226	IRF7
RPS21	1.3230276367634e-228	1.33745384227245	924	908	3.16415289608336e-224	RPS21
UBB	3.79723536149054e-228	-1.24511743337665	869	0.99	9.08146809054078e-224	UBB
RPL31	5.0167188084445e-228	-1.03346577700331	823	976	1.19979847022759e-223	RPL31
TSTD1	8.89264289547965e-228	-1.49546037394241	664	947	2.12676447488291e-223	TSTD1
RNF213	1.37935187194924e-224	1.86379100037349	753	293	3.29885793695381e-220	RNF213
IGFBP5	3.18810556246361e-223	-1.4566873055701	171	715	7.62467326318797e-219	IGFBP5
C9orf24	1.50105233571056e-221	-1.96803144967019	379	856	3.58991676608537e-217	C9orf24
TUBA1A	2.23230803795068e-221	-2.15533031503824	431	883	5.33878790356284e-217	TUBA1A
RSAD2	7.58535237703859e-221	2.15292251929999	644	108	1.81411287449255e-216	RSAD2
RPS26	1.87281539218295e-218	1.28694569784622	0.94	926	4.47902529194474e-214	RPS26
SQSTM1	3.15979293054629e-218	2.27369436430895	903	0.73	7.5569607726945e-214	SQSTM1
DEGS2	1.00535564626638e-216	-1.43532983401429	315	788	2.40440856361067e-212	DEGS2
XIST	2.1441522243299e-215	-1.16477543617933	235	732	5.12795445970739e-211	XIST
CAPS	1.36844554344197e-214	-1.59656933611068	588	969	3.27277436169582e-210	CAPS
MORN5	7.56893863592463e-213	-1.73531419947251	225	743	1.81018736416773e-208	MORN5
OAS3	2.30245264097213e-212	1.25329851559269	0.58	59	5.50654573614894e-208	OAS3
IL1RN	4.96729713546328e-212	1.64631416881766	519	0.01	1.1879787829174e-207	IL1RN
FABP6	9.86941600999827e-210	-1.79421672790597	111	0.63	2.36036953295119e-205	FABP6
PSMA2	4.11765309772723e-208	-1.11131982717902	205	688	9.84777914852443e-204	PSMA2
TMBIM4	1.37719392338576e-206	-1.11859935292275	392	801	3.29369698716938e-202	TMBIM4
OAS1	1.5379028336315e-205	1.7097945248659	664	178	3.67804841691309e-201	OAS1
PIFO	2.07807735757689e-204	-1.85210499987507	324	798	4.96992980838089e-200	PIFO
PRDX5	1.02989539814524e-203	-1.72253424078512	0.87	986	2.46309783420417e-199	PRDX5
PSMA6	1.84247998311932e-202	1.119153210452	598	0.08	4.40647512762817e-198	PSMA6
TSPAN1	1.43214561271812e-201	-1.1496358580688	768	981	3.42511944737666e-197	TSPAN1
BST2	2.03196055253816e-201	1.75257876676299	734	318	4.85963685745026e-197	BST2
RPL23	2.07310506820661e-201	-0.972523700790968	735	947	4.95803808112292e-197	RPL23
H3F3A	3.042223815421e-201	-0.961822979323261	881	0.99	7.27578247696086e-197	H3F3A
C11orf88	1.40348285925366e-200	-1.82463876356667	0.27	761	3.35656960619105e-196	C11orf88
WDR54	1.9657955968276e-195	-1.63246602341064	254	726	4.7013967493729e-191	WDR54
KLF6	2.46557601198374e-192	1.94464027334323	0.82	541	5.89667159026032e-188	KLF6
C1orf194	8.03768709291796e-192	-1.74699887015118	353	822	1.92229324514226e-187	C1orf194
OMG	1.64796603517431e-191	-1.57368460098071	173	713	3.94127556972289e-187	OMG
METRN	1.88114605208316e-190	-1.34436404570519	181	649	4.49894889816208e-186	METRN
PHLDA2	6.94280982913971e-190	1.85981369708802	658	206	1.66044239873705e-185	PHLDA2
RPS6	2.75253015340358e-189	-0.863954384196636	0.9	993	6.58295111487999e-185	RPS6
EPHX1	1.71665578395815e-188	-1.20971122501983	486	897	4.10555397291432e-184	EPHX1
EMP1	2.57249039184235e-187	2.01193302285646	533	62	6.15236802113015e-183	EMP1
MT-CO2	6.03565629486512e-187	1.29544946719445	977	0.92	1.44348755947994e-182	MT-CO2
SAMD9	8.36323441055152e-187	1.42215849118725	628	146	2.0001511416275e-182	SAMD9
RPL28	9.25841038630528e-187	0.902234274509127	0.99	992	2.21424142798877e-182	RPL28
NME5	3.44057285284548e-183	-1.49278607459741	231	703	8.22847403486524e-179	NME5
MT2A	5.32657032628391e-183	2.27272071663346	902	811	1.27390255923406e-178	MT2A
FAM92B	8.6907805659752e-183	-1.5157015224703	242	727	2.07848708015863e-178	FAM92B
ISG20	5.45582056978931e-182	1.86895544342797	811	514	1.30481404747081e-177	ISG20
SAT1	7.79913565539141e-182	1.32416628753371	975	972	1.86524128334341e-177	SAT1
C20orf85	6.87731204564263e-181	-1.56868176462998	358	831	1.64477794883589e-176	C20orf85
PSENEN	7.6959428005608e-180	-1.55030816322051	538	886	1.84056168018212e-175	PSENEN
EPPIN	1.41168405125529e-179	-1.33919720439779	107	576	3.37618357698215e-175	EPPIN
SLC27A2	3.51396583338525e-179	-1.14347983371442	272	721	8.40400068712417e-175	SLC27A2
HMGN3	9.6456069983659e-179	-1.34379387701587	685	952	2.30684336972919e-174	HMGN3
B9D1	1.76234808551885e-178	-1.32530145391387	238	702	4.21483168132687e-174	B9D1
HLA-DRA	1.25621536910016e-177	-1.30930232072181	669	961	3.00436467673995e-173	HLA-DRA
FXYD1	5.88582087978633e-176	-1.23509193602047	66	506	1.4076529216097e-171	FXYD1
C11orf97	6.91158440341794e-176	-1.43276720231933	202	0.68	1.65297452592143e-171	C11orf97
PMAIP1	3.16652954765229e-175	1.5140918930652	528	67	7.57307206616521e-171	PMAIP1
CCDC33	6.57854303931406e-174	-1.03071619947997	193	704	1.57332435328235e-169	CCDC33
CCDC153	2.70306741943062e-173	-1.25589268318725	192	658	6.46465604031027e-169	CCDC153
LDHB	1.39518701642135e-172	-1.12791796956067	614	922	3.33672926847331e-168	LDHB
MT-ND6	3.38782567894561e-172	2.02758320176054	714	343	8.10232389376631e-168	MT-ND6
SARAF	7.92712833342812e-172	-1.04716476802589	707	945	1.89585201222267e-167	SARAF
DPCD	3.82103961847059e-171	-1.3608070628496	282	732	9.13839835153426e-167	DPCD
SGK1	1.24820516857405e-170	1.36472092156442	523	74	2.98520748116169e-166	SGK1
C22orf15	1.71798629405405e-170	-1.27287213844629	172	0.65	4.10873602085966e-166	C22orf15
TUBB4B	3.62520421531737e-170	-1.92309086020132	798	968	8.67003840135302e-166	TUBB4B
MUC20	5.19271430152047e-170	1.5108125212579	617	182	1.24188955235164e-165	MUC20
AKAP14	9.70456347180211e-170	-1.27789278835927	159	632	2.32094339991619e-165	AKAP14
FAM166B	1.24954855573124e-169	-1.26293259834301	179	666	2.98842032588683e-165	FAM166B
OAS2	1.86606096201145e-169	1.19116697563867	602	146	4.46287139674659e-165	OAS2
IFT27	4.44467775761192e-169	-1.25963329363268	346	766	1.06298913251047e-164	IFT27
DYNLL1	7.26957138210898e-169	-1.60408599993995	841	978	1.73859069174518e-164	DYNLL1
RPA3	2.26018584877479e-168	-1.27689822216407	386	787	5.40546047592978e-164	RPA3
AC013470.2	1.53787795587152e-167	-1.10502729187289	0.09	527	3.67798891926232e-163	AC013470.2
DYDC2	2.25934940497565e-167	-1.27995070392389	184	0.65	5.40346003693977e-163	DYDC2
C12orf75	2.54719629880192e-167	-1.45126215231772	296	0.73	6.09187466821467e-163	C12orf75
MIF	5.65440463727734e-167	1.37068815503395	867	755	1.35230741305125e-162	MIF
SNTN	5.80512115907049e-167	-1.41156002291166	265	755	1.3883527764033e-162	SNTN
BX005040.1	6.00448399621351e-167	-0.930378920359902	24	419	1.43603239253442e-162	BX005040.1
AC004556.1	1.56533349635249e-166	-0.664952935869709	22	418	3.74365158987661e-162	AC004556.1
TPM4	1.27822456978234e-163	1.89062868211987	662	287	3.05700188109145e-159	TPM4
IGFBP7	1.45487364629273e-163	-1.50465289389273	331	777	3.4794758124737e-159	IGFBP7
ANKRD66	3.07276060088722e-163	-1.17759006968646	118	569	7.34881425308187e-159	ANKRD66
MT-ND2	1.77356563478123e-162	-1.28912649035326	952	922	4.24165957214278e-158	MT-ND2
DDX58	3.47596382824158e-162	0.981087689610055	458	31	8.31311509162255e-158	DDX58
CDKN1A	4.35814348472822e-162	1.72434412245868	697	295	1.0422935958076e-157	CDKN1A
SPAG16	4.39885458518088e-162	-1.26245793228894	341	751	1.05203006259186e-157	SPAG16
GABARAP	1.89006045121501e-161	1.26819425957906	809	593	4.52026857512582e-157	GABARAP
S100A2	3.67314168252785e-161	4.64463713710074	575	0.15	8.78468564793361e-157	S100A2
ERICH3	4.44982298614651e-161	-1.2642095682315	183	648	1.0642196653668e-156	ERICH3
GSTA2	2.35348226697749e-160	-2.0524641998702	219	0.66	5.62858818970336e-156	GSTA2
RPL9	3.6934056389308e-160	-0.731032755647859	874	988	8.8331489260669e-156	RPL9
MRPS24	4.35789281167111e-160	0.774468092706569	419	9	1.04223364483926e-155	MRPS24
UFC1	8.45188130358651e-160	-1.3284712625721	685	921	2.02135193256575e-155	UFC1
KRT7	1.95486359364469e-159	2.21513967301492	776	506	4.67525177056065e-155	KRT7
CFAP126	4.20485930840229e-159	-1.43967380406345	263	707	1.00563415219749e-154	CFAP126
TCTEX1D2	9.06771853279961e-158	-1.37978577203328	284	705	2.16863556430436e-153	TCTEX1D2
ATP5IF1	1.09060887649353e-157	-1.34024036905712	0.79	969	2.60830018902192e-153	ATP5IF1
MORN2	1.81874742889675e-157	-1.41317410449749	435	829	4.34971635094948e-153	MORN2
OASL	2.14077227540802e-157	1.29527977472876	417	11	5.11987097386583e-153	OASL
PLSCR1	2.54356072876914e-157	1.37771960733804	726	362	6.08317983892428e-153	PLSCR1
NDUFA11	4.57332473547933e-157	-0.934191496797116	441	796	1.09375634373724e-152	NDUFA11
TCTEX1D4	7.90023012866972e-157	-1.18068194316424	186	0.65	1.88941903757265e-152	TCTEX1D4
SFN	1.08360907606136e-156	2.34203961101894	583	173	2.59155946630834e-152	SFN
FOLR1	2.26111523403447e-156	-1.10212908407153	148	0.56	5.40768319371683e-152	FOLR1
ANXA1	6.21916124622353e-156	1.67505133318398	945	0.96	1.48737460364682e-151	ANXA1
C9orf116	1.45385670766743e-155	-1.41698968770251	362	782	3.47704370205743e-151	C9orf116
GADD45B	1.45886246556016e-155	1.96214871871648	675	275	3.48901547263368e-151	GADD45B
TFF3	2.19000965634306e-155	-1.91458241472378	556	916	5.23762709411007e-151	TFF3
DNPH1	2.49062263544858e-155	-1.10991978210697	497	0.85	5.95657309493881e-151	DNPH1
DPY30	1.38114871773517e-154	-1.1288591973853	488	846	3.30315527333544e-150	DPY30
IFI44	3.69193085967402e-154	1.06845954266288	602	0.17	8.82962184399639e-150	IFI44
PROS1	4.88401367201236e-154	-1.28690006148962	76	475	1.16806070979848e-149	PROS1
GPRC5A	1.05180810657451e-153	2.3106144200297	595	214	2.51550426768359e-149	GPRC5A
RSPH9	1.27522125732425e-152	-1.25990705903529	0.24	698	3.04981915901668e-148	RSPH9
MIR4435-2HG	2.50053752353434e-152	1.34854002019332	513	92	5.98028554128472e-148	MIR4435-2HG
RPS4Y1	3.88187531997315e-152	1.31587773334532	408	11	9.2838930152478e-148	RPS4Y1
HIST2H2AA4	7.64593787374509e-152	0.988586534870966	386	1	1.82860250188487e-147	HIST2H2AA4
SNHG12	1.02181141920747e-150	1.70276892669987	494	74	2.44376419017658e-146	SNHG12
EPSTI1	1.03098714343509e-150	0.974347522599873	0.55	115	2.46570885223936e-146	EPSTI1
CCL15	1.03629937792842e-150	-0.869226539182606	47	431	2.47841359225362e-146	CCL15
PLAUR	6.10692907648153e-150	1.58666465855142	0.47	59	1.46053315793132e-145	PLAUR
KCTD12	7.94018676884243e-150	-1.20020636290649	189	611	1.89897506763635e-145	KCTD12
KRT17	1.04289264968628e-149	3.76596054386748	487	79	2.4941820609897e-145	KRT17
SMIM22	1.97379842630058e-149	-1.095031364514	713	948	4.72053631634047e-145	SMIM22
AC013264.1	3.65896837867963e-149	-1.21757097731909	229	682	8.7507887744502e-145	AC013264.1
RPL3	2.90123638770462e-148	-0.925706729925857	0.84	976	6.93859694483437e-144	RPL3
CCL2	2.99732939106191e-148	2.78151442355908	379	1	7.16841297166367e-144	CCL2
CENPM	1.17018330995722e-147	-1.0517792072434	149	569	2.79861040409369e-143	CENPM
RPL39	1.43592872842624e-146	1.02563538376548	943	988	3.43416714690419e-142	RPL39
HERC6	1.46519777050621e-146	0.885932750874011	513	92	3.50416698794265e-142	HERC6
ABCA5	3.00688422165191e-146	-0.998663499120987	232	637	7.1912643045027e-142	ABCA5
RND3	4.20061082094667e-146	1.53230070568389	679	322	1.00461808393761e-141	RND3
TEKT1	4.84749491760895e-146	-1.22480406714878	257	703	1.15932688449536e-141	TEKT1
SOX4	4.92121020215364e-146	2.37208027621061	0.69	0.33	1.17695663194706e-141	SOX4
FAM183A	5.98354352018311e-146	-1.24626726791512	375	812	1.43102426828699e-141	FAM183A
C15orf48	6.29156995787997e-146	2.19888088912383	555	141	1.50469187112657e-141	C15orf48
SPA17	2.82792131742591e-145	-1.22298638087192	258	683	6.76325662275581e-141	SPA17
RSPH1	1.58486021857879e-144	-1.31951340012771	396	809	3.79035169875303e-140	RSPH1
ARL3	1.97694502658518e-144	-1.09955289437069	356	741	4.72806172558112e-140	ARL3
TNFRSF12A	2.04755409032977e-144	2.02591355348848	619	232	4.89693036243267e-140	TNFRSF12A
CD59	3.36779743509675e-144	-1.19112526872728	713	943	8.05442434577739e-140	CD59
MRPS31	6.80644415689313e-144	-1.37893489166081	368	754	1.62782918456256e-139	MRPS31
FAM229B	1.98956775148933e-143	-1.13549248401757	0.32	755	4.75825023446189e-139	FAM229B
CD63	2.19522000517975e-143	-0.861798573198868	791	954	5.25008816438788e-139	CD63
PFDN5	2.53982389705181e-143	-0.855400665558084	838	973	6.07424283218911e-139	PFDN5
ACTN4	1.06107398741901e-142	1.21627809853008	763	524	2.53766454831132e-138	ACTN4
SLC3A2	3.77393752967684e-142	1.80986307453994	613	207	9.02574899597513e-138	SLC3A2
MT-ND5	6.00871838585412e-141	1.40312553338748	922	882	1.43704508916087e-136	MT-ND5
TOMM7	6.07431793445595e-140	-0.757717652646064	789	955	1.45273387720449e-135	TOMM7
WRB	7.21457426107806e-139	-1.03628448633013	244	654	1.72543758027943e-134	WRB
IGFBP3	1.19883676636754e-138	1.82377880591513	494	106	2.86713801044462e-134	IGFBP3
NDUFA4	1.6573206127857e-138	-0.787220252052345	0.79	967	3.96364797753828e-134	NDUFA4
PROM1	2.84197397204347e-138	-0.937363796266504	0.18	0.61	6.79686495153917e-134	PROM1
PACRG	1.19082510075567e-137	-1.01541862316956	157	564	2.84797731096726e-133	PACRG
CLDN4	1.28383562386971e-136	1.93244223893933	843	831	3.0704212780468e-132	CLDN4
ACTB	1.05066607557651e-135	1.63506903764636	944	992	2.51277298634879e-131	ACTB
TM4SF1	1.36777465870258e-135	2.31369171192929	607	259	3.27116987375308e-131	TM4SF1
TYMP	5.62776644253429e-135	1.4483228011144	827	623	1.3459366223965e-130	TYMP
HMGA1	6.6644185806938e-135	1.52226203850965	627	277	1.59386234775873e-130	HMGA1
ARPC1A	8.29786011877537e-135	-0.810917231583076	275	655	1.98451622600632e-130	ARPC1A
ADM	9.37435270617271e-135	1.10335463210258	0.37	12	2.24197019320827e-130	ADM
NFKBIA	1.49236872104667e-134	2.0375823191517	0.63	248	3.56914903325522e-130	NFKBIA
DCDC2B	3.45779895960985e-134	-0.909031497110747	113	517	8.26967199180292e-130	DCDC2B
STOML3	3.81709264899796e-134	-0.975683115657904	135	551	9.12895877934352e-130	STOML3
EIF2AK2	4.9779983677806e-134	1.01378848134621	644	252	1.19053808963841e-129	EIF2AK2
CHMP2A	7.73972169096062e-134	-0.886601587625254	614	871	1.85103183961014e-129	CHMP2A
CFAP206	5.12096219891908e-133	-0.901599870398696	84	456	1.22472931949349e-128	CFAP206
DDX60L	8.73844817131418e-133	0.951214879460472	436	53	2.0898872646515e-128	DDX60L
C5orf49	1.81199882008146e-132	-1.14901609049685	335	0.76	4.33357637810683e-128	C5orf49
KLF5	2.22860963483842e-132	1.44813179867231	755	551	5.32994280267958e-128	KLF5
ANG	5.42110341338246e-132	-0.803196333434108	125	496	1.29651109234455e-127	ANG
MUC4	1.0025936242075e-131	1.41230711124977	801	672	2.39780291165467e-127	MUC4
FGF14	2.05343582815099e-131	-0.862335992888789	77	449	4.9109971266059e-127	FGF14
RPS28	2.24562637928286e-131	0.86588791416262	955	981	5.37064004869288e-127	RPS28
SPAG6	2.64690051366136e-131	-1.08002791631541	226	655	6.3303272684725e-127	SPAG6
LMO7	3.10508339397986e-131	1.73932817197232	756	583	7.42611744504224e-127	LMO7
NDUFA13	1.16840182086806e-130	-0.767035654348149	633	879	2.79434979478806e-126	NDUFA13
C6	1.40023629090231e-130	-0.775290887800923	14	0.33	3.34880511332196e-126	C6
DNAAF4	2.32512143863938e-130	-1.05522295372367	0.21	616	5.56076043264994e-126	DNAAF4
GNG5	3.51631978141596e-130	0.905204652094542	862	0.85	8.4096303892344e-126	GNG5
CKB	8.26444942573826e-130	-1.43918186791154	597	845	1.97652572465956e-125	CKB
RPS4X	1.06909860639529e-129	-0.710368397824002	868	0.99	2.55685622705497e-125	RPS4X
LRTOMT	1.32164851499315e-129	-0.948405016492732	145	538	3.16085458845761e-125	LRTOMT
RPS3A	1.41137071049602e-129	-0.662210538965715	884	0.99	3.37543419122228e-125	RPS3A
DNAH5	3.50800530679893e-129	-1.12247647222293	249	0.66	8.38974549174031e-125	DNAH5
GSTP1	3.96120453787847e-129	-0.871486110573159	957	996	9.47361677279016e-125	GSTP1
HLA-DRB5	1.5173446279902e-128	0.778234461399435	452	58	3.62888141230136e-124	HLA-DRB5
CIB1	1.6175126783984e-128	-0.984465733850918	786	961	3.86844332165761e-124	CIB1
SCGB1A1	2.4140310100351e-128	-2.57421880805081	566	974	5.77339656359995e-124	SCGB1A1
FXYD5	2.47694824545612e-128	0.806855234832808	441	61	5.92386942383287e-124	FXYD5
PIH1D3	2.68795878529961e-128	-0.891352196604078	117	505	6.42852223092255e-124	PIH1D3
LRRC8A	2.76334021886442e-128	1.24251164627656	495	123	6.60880446743615e-124	LRRC8A
ANKRD36C	5.06092027140616e-128	1.27326131700429	0.53	144	1.2103696921095e-123	ANKRD36C
CLUAP1	1.02852197317452e-127	-1.03167432967679	265	645	2.45981315104419e-123	CLUAP1
METTL7A	4.0650420655429e-127	-0.953965214829949	349	716	9.7219546039524e-123	METTL7A
CFAP300	9.11543847671636e-127	-1.1629304139074	249	648	2.18004826609148e-122	CFAP300
MGST3	1.51356444976805e-126	-0.890943468828013	532	841	3.61984073806528e-122	MGST3
CATSPERD	5.05758325994944e-126	-0.919504693826512	156	567	1.20957161244951e-121	CATSPERD
POU2AF1	5.90772441261938e-126	-0.858208808455746	106	485	1.41289137052205e-121	POU2AF1
TRIM22	7.50672337636263e-126	0.892565064987391	571	174	1.79530796269089e-121	TRIM22
SPAG8	7.6428636020876e-126	-0.892610893905456	168	577	1.82786725907527e-121	SPAG8
CCDC78	8.92059377738732e-126	-0.960465798414039	289	732	2.13344920779995e-121	CCDC78
DUSP5	1.46869368516631e-125	1.67165613936702	509	144	3.51252781744375e-121	DUSP5
FOSL1	1.80500372024679e-125	0.903131398271195	334	3	4.31684689734223e-121	FOSL1
LRRIQ1	1.9062296786984e-125	-1.11827475290567	315	733	4.5589388995751e-121	LRRIQ1
CFAP53	2.39913780841655e-125	-1.13033391611931	276	691	5.73777798260903e-121	CFAP53
LDLRAD1	7.90791564027685e-125	-0.856065812248275	216	668	1.89125710452861e-120	LDLRAD1
ALDH1A3	1.29454485163412e-124	1.73934799279658	567	222	3.09603346716816e-120	ALDH1A3
ACBD3-AS1	3.84782964579296e-124	-0.863051159623124	0.09	454	9.20246938087844e-120	ACBD3-AS1
RIIAD1	5.65078410477591e-124	-0.903489640754694	169	582	1.35144152649821e-119	RIIAD1
CFAP52	6.85246514352195e-124	-0.964826507727311	185	589	1.63883556372471e-119	CFAP52
COPRS	8.0914168010884e-124	-1.0508541910724	351	702	1.9351432421483e-119	COPRS
GABPB1-AS1	9.20506457223515e-124	-0.886710939429185	214	596	2.20148324309576e-119	GABPB1-AS1
ADGRF1	1.24432400647129e-123	1.27336796189656	595	232	2.97592529387673e-119	ADGRF1
GBP3	1.30242875423683e-123	0.748647609023398	0.46	0.08	3.1148886086328e-119	GBP3
ZFAS1	1.96706779727918e-123	1.52662024395899	779	531	4.7044393439729e-119	ZFAS1
CD164L2	2.23266531378574e-123	-0.933500580182959	0.18	0.58	5.33964236444998e-119	CD164L2
MNS1	2.7199347500934e-123	-1.03899155751385	217	628	6.50499594832338e-119	MNS1
RPS29	3.13998225095843e-123	-0.602889863873997	917	985	7.50958155139219e-119	RPS29
KCNRG	4.20100622064096e-123	-0.808594124066244	77	433	1.00471264772849e-118	KCNRG
LY6E	4.66878857319087e-123	1.50420295530941	803	632	1.11658747516433e-118	LY6E
RPL10A	7.97688454403898e-123	-0.678043110319587	834	979	1.90775170755236e-118	RPL10A
MET	1.98840807870061e-122	1.11470089460255	545	0.19	4.75547676102039e-118	MET
FAM216B	2.17287637937972e-122	-0.879494376627418	188	627	5.19665114892454e-118	FAM216B
PLS3	2.51848398754576e-122	0.970366323860464	428	69	6.02320630461445e-118	PLS3
HSH2D	2.72109548059329e-122	0.68685397226201	445	75	6.50777195138691e-118	HSH2D
MUC16	3.64512650702198e-122	1.71245369706013	735	586	8.71768455419377e-118	MUC16
ZYX	6.65358762425269e-122	0.786482752985306	411	55	1.59127201621627e-117	ZYX
NDUFB7	7.2153220699384e-122	-0.681986183700902	667	888	1.72561642624647e-117	NDUFB7
SEC14L3	1.31124679017708e-121	-0.871331181373939	28	0.34	3.1359778233875e-117	SEC14L3
AC244090.1	1.48479538746302e-121	-0.93730787575995	252	0.65	3.55103664865656e-117	AC244090.1
SKP1	1.94392347611151e-121	-0.837830359904196	811	971	4.64908738546828e-117	SKP1
NUDC	3.02481266852659e-121	-1.1107652501543	627	882	7.2341419780482e-117	NUDC
SLC22A4	3.39985755076022e-121	-0.842161627533082	136	522	8.13109931839815e-117	SLC22A4
NEK5	4.65115645492255e-121	-0.956659730018498	186	579	1.11237057775928e-116	NEK5
PARP14	7.1104228481432e-121	1.1617392322091	657	313	1.70052872836193e-116	PARP14
SLC38A2	8.5990885432168e-121	1.09196881798891	559	198	2.05655801599573e-116	SLC38A2
B2M	1.3383100554286e-120	-0.644174468203785	987	1	3.20070232856304e-116	B2M
PPL	3.37327533656548e-120	1.13519396993984	593	227	8.06752529493001e-116	PPL
MAGED2	4.22128739147033e-120	-0.882595443523596	0.42	0.73	1.00956309254404e-115	MAGED2
EFHC1	4.91682488926264e-120	-0.961277657422836	318	734	1.17590784051605e-115	EFHC1
DYNLRB2	5.5210303044794e-120	-1.00721571153438	0.33	752	1.32040960761929e-115	DYNLRB2
MT-ND4	6.20784220514935e-120	-0.857628472755447	951	0.92	1.48466754178352e-115	MT-ND4
CEACAM5	1.94445487924364e-119	1.9643562796758	467	112	4.65035828919908e-115	CEACAM5
DYNC2H1	3.79982674188427e-119	-0.981221280443598	191	565	9.08766563589042e-115	DYNC2H1
IFIH1	4.20694452314994e-119	0.796650344619168	457	87	1.00613285215654e-114	IFIH1
COLCA1	4.58955406761972e-119	-0.829148492933246	0.17	533	1.09763775081193e-114	COLCA1
CAT	4.61977895705469e-119	-0.872303330732262	0.21	571	1.1048663353692e-114	CAT
S100A6	4.68307152341163e-119	1.24124039624687	977	997	1.12000338553913e-114	S100A6
YWHAZ	1.02518110190255e-118	1.02437747710983	802	749	2.45182312331014e-114	YWHAZ
CHST9	1.09494427207577e-118	-0.804687612879078	479	853	2.61866872109641e-114	CHST9
KRT6A	2.69627939349986e-118	2.17500469571987	321	5	6.44842179749428e-114	KRT6A
RUVBL1	4.01753772744987e-118	-0.991795006858773	304	664	9.60834322896911e-114	RUVBL1
JPT1	4.97928313282009e-118	1.18710556821121	741	0.49	1.19084535404525e-113	JPT1
GTF2H5	8.04330598175692e-118	-0.87335862828287	452	767	1.92363705859698e-113	GTF2H5
MYOF	1.11055500706419e-117	0.931553723445177	555	192	2.65600335489471e-113	MYOF
IFI16	1.11529206144031e-117	1.00683270486966	596	239	2.66733249414064e-113	IFI16
SLC6A14	1.66200078799827e-117	1.32575283229862	507	156	3.97484108457667e-113	SLC6A14
TOMM5	2.15787889116398e-117	0.894301614580643	596	219	5.16078315610778e-113	TOMM5
SDCBP2	2.47468041780235e-117	1.15100695166813	504	144	5.91844568721611e-113	SDCBP2
TSPAN6	6.53654193078055e-117	-0.901708601990626	432	757	1.56327936816548e-112	TSPAN6
MZT2B	8.51526578543586e-117	-0.763350821139074	485	764	2.03651096524484e-112	MZT2B
PRR29	8.65245394712452e-117	-0.902990837121238	226	626	2.0693208859943e-112	PRR29
RPL30	1.23168577470446e-116	0.801979023407079	943	974	2.94569969878319e-112	RPL30
PNPLA2	1.34546019596049e-116	1.06772755219153	0.6	269	3.21780260465911e-112	PNPLA2
LRRC34	1.41534857206066e-116	-0.850902705528651	114	472	3.38494764494028e-112	LRRC34
AC015912.3	2.73899205250418e-116	0.847039617907953	359	26	6.55057339276899e-112	AC015912.3
HELZ2	6.45894067076749e-116	0.776865433134488	445	83	1.54472025082075e-111	HELZ2
ROPN1L	7.76340164443252e-116	-1.00759056583946	277	0.69	1.85669513728248e-111	ROPN1L
TMEM67	8.21456948429185e-116	-0.821988259928288	154	522	1.96459643786324e-111	TMEM67
LMTK3	8.48111076875101e-116	1.14694629543715	451	97	2.02834245145449e-111	LMTK3
DNAJB13	1.00618965737472e-115	-0.861803212012941	156	529	2.40640318457737e-111	DNAJB13
ENDOG	1.64908792858576e-115	-0.870552793399857	267	639	3.94395869000571e-111	ENDOG
PRSS22	2.25911673839252e-115	1.32464624354635	599	264	5.40290359153954e-111	PRSS22
OSCP1	2.7283501181468e-115	-0.938770283726516	0.25	635	6.52512214255988e-111	OSCP1
CCDC17	3.36529638491351e-115	-0.874637364787176	265	692	8.04844283415915e-111	CCDC17
PML	3.73424340247527e-115	0.800561087608057	507	141	8.93081652135985e-111	PML
PDLIM4	6.50656423490853e-115	-0.97078881293295	498	803	1.55610990242072e-110	PDLIM4
MAFF	6.78116442382807e-115	1.17994412552892	519	169	1.62178328360272e-110	MAFF
STAT1	1.51270800017161e-114	1.0520587500809	691	364	3.61779245321042e-110	STAT1
TAP1	1.86489570066152e-114	1.03364638278245	0.6	246	4.46008455770208e-110	TAP1
SRI	1.95282341550377e-114	-0.996890910931924	727	924	4.67037248051882e-110	SRI
HSPB11	3.96582613149307e-114	-1.04408154221348	528	816	9.48466977607883e-110	HSPB11
IFI30	4.04968235279413e-114	1.12481268645693	336	17	9.68522031494245e-110	IFI30
CLEC2B	9.98141527374679e-114	1.08248482523534	383	49	2.38715527686928e-109	CLEC2B
GDF15	1.3179944808767e-113	2.1821793221143	0.59	243	3.15211560046471e-109	GDF15
ALDH1A1	1.48553494214403e-113	-0.88698136853042	621	964	3.55280536763166e-109	ALDH1A1
UCP2	2.06536205662146e-113	-0.817580895995685	538	846	4.93951989461587e-109	UCP2
JUP	4.04993087814565e-113	1.13496549599204	592	271	9.68581468817314e-109	JUP
CMPK2	4.10604950583101e-113	0.857124665721631	0.47	106	9.82002799814544e-109	CMPK2
C11orf74	4.95024500337808e-113	-0.889012385240277	227	601	1.1839005950079e-108	C11orf74
FGFBP1	6.05080210116342e-113	1.91389900033998	455	115	1.44710983051424e-108	FGFBP1
NUCB2	1.12099246795765e-112	-0.781639217946595	663	938	2.68096558636752e-108	NUCB2
RAP2B	1.78661553832178e-112	0.815508581089371	388	51	4.27286972145038e-108	RAP2B
SERPINB5	3.08497178086797e-112	0.857159073594357	356	32	7.37801851112384e-108	SERPINB5
JUN	4.46322153169301e-112	1.66224083145131	774	537	1.0674240615197e-107	JUN
SDHC	4.87384423180218e-112	-0.743533997583649	444	755	1.16562858647781e-107	SDHC
ATF7IP2	1.28480355110594e-111	-0.862608971239178	156	505	3.07273617282498e-107	ATF7IP2
RPL36	1.33694828838e-111	0.723270880136558	968	979	3.1974455264896e-107	RPL36
DSTN	1.8243344967395e-111	-0.800696363719123	801	973	4.36307838240219e-107	DSTN
CABCOCO1	3.2616089155652e-111	-0.798586816978457	157	539	7.80046388246573e-107	CABCOCO1
CDS1	4.72956148276411e-111	-0.964971073963171	0.42	741	1.13112192421786e-106	CDS1
EFCAB10	6.01211617939698e-111	-0.867315741995598	173	548	1.43785770546458e-106	EFCAB10
PLAU	6.32379502256627e-111	1.2054822752258	299	2	1.51239881759695e-106	PLAU
SSBP4	7.75749299128751e-111	-0.951481052497157	362	691	1.85528202379632e-106	SSBP4
OSBPL6	1.23719823860421e-110	-0.759913033182611	79	412	2.95888330744583e-106	OSBPL6
RPL27	1.29486126078196e-110	-0.616909136692516	821	968	3.09679019128613e-106	RPL27
RPL37	3.00814997918758e-110	0.869524751978914	934	0.96	7.19429149022502e-106	RPL37
SLC44A4	5.00718464950077e-110	-0.907881255482722	656	902	1.1975182807746e-105	SLC44A4
ATP5F1A	5.56691828254484e-110	-0.800081735631577	558	825	1.33138417645342e-105	ATP5F1A
TUSC3	5.70349478336674e-110	-0.907331637635028	369	714	1.36404781238999e-105	TUSC3
CD44	6.13819477526869e-110	1.01393100648041	517	168	1.46801066245326e-105	CD44
DRC3	1.36088249780696e-109	-0.87775188408647	0.27	669	3.25468658175512e-105	DRC3
UPK1B	1.90552214141881e-109	1.50948977661338	451	113	4.55724675341721e-105	UPK1B
CXCL8	2.14320706818408e-109	1.96635526960408	552	206	5.12569402426906e-105	CXCL8
OVCA2	3.31691014142711e-109	0.41935473203396	0.29	0	7.93272229423707e-105	OVCA2
EID1	4.76753575507248e-109	-0.736242682397367	567	846	1.14020385118313e-104	EID1
FAM174A	6.19483616225422e-109	-0.952274611582387	456	773	1.48155701656472e-104	FAM174A
HLA-E	6.87917325952019e-109	1.12785772890761	824	761	1.64522307674685e-104	HLA-E
CD68	1.0206794910697e-108	0.878491523507842	417	74	2.4410570708423e-104	CD68
BLOC1S1	1.14865960087076e-108	-0.747556471554881	543	823	2.74713430144251e-104	BLOC1S1
CDHR4	1.62932160609111e-108	-0.818567448429748	192	585	3.89668555312749e-104	CDHR4
TRIP13	3.22752932583646e-108	-0.898321088422999	139	481	7.71895913567048e-104	TRIP13
ITGA6	5.8275940536689e-108	0.674908326672167	325	19	1.39372739387545e-103	ITGA6
CYTOR	8.45593230445282e-108	0.676733815748969	349	33	2.02232076993294e-103	CYTOR
C19orf66	1.05955263014908e-107	0.86437258997017	533	175	2.53402607026454e-103	C19orf66
DNAAF1	1.08970903058181e-107	-0.998906901125144	296	691	2.60614811753947e-103	DNAAF1
SERPINB2	1.09841700834961e-107	2.02304206269794	413	83	2.62697411716892e-103	SERPINB2
KRT4	1.31200312245409e-107	2.54671228533327	367	49	3.1377866676612e-103	KRT4
AL138963.3	1.77346230101695e-107	0.875188652318618	286	0	4.24141243911213e-103	AL138963.3
ERGIC3	2.61571555580211e-107	-0.844991245832264	688	909	6.25574532325633e-103	ERGIC3
HIST1H2BK	8.4059976535041e-107	0.498701043646897	289	2	2.01037839881204e-102	HIST1H2BK
ACTG1	1.38024850345105e-106	1.51579538974607	894	953	3.30100232085353e-102	ACTG1
C6orf118	2.06513056390666e-106	-0.81457537724855	181	555	4.93896625663916e-102	C6orf118
AL121899.1	2.15979379787399e-106	-0.830764966299657	142	497	5.16536284699542e-102	AL121899.1
C1orf116	4.37771911611034e-106	1.03197362596679	515	175	1.04697530380895e-101	C1orf116
GALNT5	7.30850772737496e-106	1.11518460493909	436	108	1.747902708079e-101	GALNT5
CCDC170	1.0178681571756e-105	-0.930477584783868	0.3	684	2.43433348470117e-101	CCDC170
VCL	1.72562101980346e-105	0.753690680550679	449	109	4.12699523096195e-101	VCL
IFT43	6.72372951274361e-105	-0.94019506844012	394	712	1.60804715026776e-100	IFT43
NDUFB10	2.29593782842585e-104	-0.686676377238925	595	859	5.49096491046326e-100	NDUFB10
WASHC1	2.98804300465359e-104	0.876051918036217	491	134	7.14620364992952e-100	WASHC1
IK	4.46390791731024e-104	-1.06313867553238	583	823	1.06758821750392e-99	IK
IDO1	5.31903661821155e-104	1.06104924609311	317	21	1.27210079761147e-99	IDO1
RPS9	7.32697702373855e-104	-0.548637671590133	0.88	981	1.75231982499731e-99	RPS9
SAMD9L	1.89496357067281e-103	0.860003075168138	474	0.13	4.5319948756211e-99	SAMD9L
GON7	1.98230461289112e-103	-0.871598657694982	281	0.64	4.74087971219041e-99	GON7
WARS	2.54692744249764e-103	1.46437651450299	0.59	0.27	6.09123167147736e-99	WARS
MAPK15	4.74183880026394e-103	-0.761551022733174	237	625	1.13405816747112e-98	MAPK15
USP18	4.98359616542645e-103	0.747015576623108	449	107	1.19187685892339e-98	USP18
ADAM9	7.83475078841699e-103	0.850653114640491	546	211	1.87375899855781e-98	ADAM9
RAMP1	1.66645422305155e-102	-0.797325227539445	188	542	3.98549191985009e-98	RAMP1
HSP90AA1	1.71124353390548e-102	-1.07741176000253	908	987	4.09261003568834e-98	HSP90AA1
TMEM107	2.28922439024562e-102	-0.846361298427246	191	536	5.47490905171143e-98	TMEM107
C16orf89	2.36230275941211e-102	-0.992604484565319	145	462	5.64968327940999e-98	C16orf89
DBNDD2	2.44410306522573e-102	0.381445515476689	274	0	5.84531689079386e-98	DBNDD2
GBP1	2.59850291905403e-102	1.26728516548515	584	246	6.21457958120961e-98	GBP1
HERC5	3.24029089028582e-102	0.765013148085071	331	28	7.74947969320756e-98	HERC5
DSG2	3.31278219436357e-102	0.794777644945576	481	0.14	7.9228498960399e-98	DSG2
EMP3	4.11685655089981e-102	1.28006732830433	432	101	9.84587412713199e-98	EMP3
ZBED5-AS1	6.74783948283635e-102	-0.675248136029761	154	497	1.61381329071514e-97	ZBED5-AS1
MXD1	9.58258593756097e-102	0.868233454614339	376	58	2.29177125282708e-97	MXD1
MALL	1.60437898575619e-101	1.19092502791191	462	141	3.83703278233452e-97	MALL
NAMPT	1.98332183913615e-101	1.01290161580801	603	265	4.74331251047801e-97	NAMPT
DMAC1	1.03281290706314e-100	-0.663308070827972	389	0.7	2.47007534853221e-96	DMAC1
MRPL40	1.2967506980243e-100	-0.789054637494147	444	746	3.10130896939493e-96	MRPL40
RGS22	2.37842993041305e-100	-0.733656909803961	96	419	5.68825302157585e-96	RGS22
DYNC2LI1	4.4581032506425e-100	-0.873264686274789	233	564	1.06619997342366e-95	DYNC2LI1
IGFBP2	4.66557075572749e-100	-1.02502617325026	601	822	1.11581790193979e-95	IGFBP2
RSPH4A	1.02265937574482e-99	-0.797271963857145	188	0.56	2.44579216303132e-95	RSPH4A
GLRX	1.26879215241145e-99	1.18992694900398	641	371	3.03444331170723e-95	GLRX
TACSTD2	1.84126138369116e-99	1.61895416259169	845	871	4.40356072523577e-95	TACSTD2
SRPX2	1.91660566455117e-99	0.509005185741614	344	0.04	4.58375410734058e-95	SRPX2
RNASEK	2.0935308838322e-99	0.548717426085316	345	39	5.00688846177309e-95	RNASEK
NTS	2.37598431109579e-99	1.38805570390298	449	117	5.6824040784167e-95	NTS
PIP	2.48117477853174e-99	-0.957085573811405	53	0.34	5.93397760033651e-95	PIP
WDR38	2.84943747374704e-99	-0.791988739133556	256	0.66	6.81471466221341e-95	WDR38
LINC00342	5.29714086396581e-99	0.865631604663028	431	105	1.26686420902606e-94	LINC00342
CCDC146	7.50203914780247e-99	-0.859477385786221	306	0.68	1.79418768258844e-94	CCDC146
STMND1	7.71481718879624e-99	-0.77766154227124	156	498	1.84507567887251e-94	STMND1
EFCAB1	9.47821194280957e-99	-0.789673108843747	265	666	2.26680916824234e-94	EFCAB1
PPP1R42	1.00010046176588e-98	-0.723740060565397	132	476	2.39184026435927e-94	PPP1R42
C11orf16	1.18138400272644e-98	-0.707865603985657	149	0.5	2.82539798092055e-94	C11orf16
KRT15	1.36886434324197e-98	1.35387557260356	433	119	3.27377596329749e-94	KRT15
SCP2	1.40342203146723e-98	-0.685195067497289	506	768	3.35642413045703e-94	SCP2
CLU	1.47418012612771e-98	-0.782605153541093	748	957	3.52564918964702e-94	CLU
CYB5A	2.60090960435993e-98	-0.660825021386331	697	936	6.2203354097872e-94	CYB5A
GNG10	2.73339078823174e-98	0.421785922306572	331	33	6.53717740913503e-94	GNG10
SCEL	5.33669912194239e-98	0.727342377850582	282	8	1.27632496200374e-93	SCEL
RPS25	6.04606030638609e-98	-0.521912826834808	906	987	1.4459757828753e-93	RPS25
PARP9	6.97167745562998e-98	0.823642102811415	599	257	1.66734638028847e-93	PARP9
SPNS2	7.05811335922725e-98	1.02127199858848	321	33	1.68801839099279e-93	SPNS2
LXN	9.12507129764784e-98	-0.81625342287337	179	505	2.18235205154546e-93	LXN
TEKT2	9.51709441864984e-98	-0.708576903321815	235	612	2.2761083011643e-93	TEKT2
APOBEC3A	1.66198780473226e-97	1.19813047792561	263	0	3.97481003379766e-93	APOBEC3A
CERS4	2.70357755357392e-97	-0.644915981169503	212	551	6.46587607712738e-93	CERS4
SH3BGRL3	3.17746379664955e-97	1.56557484787741	0.8	727	7.59922241606707e-93	SH3BGRL3
FHL2	3.23214734495707e-97	1.06701755924736	412	102	7.73000359019932e-93	FHL2
IFT57	4.9844345406053e-97	-1.02015102732202	0.5	772	1.19207736473116e-92	IFT57
RIBC1	5.56760034336276e-97	-0.708484480565966	162	0.51	1.33154729811864e-92	RIBC1
ODF2L	3.96206463905907e-96	-0.679286060314676	493	799	9.47567379077367e-92	ODF2L
TMPRSS4	4.30480956086471e-96	0.935979386451003	566	278	1.0295382545764e-91	TMPRSS4
CATIP	8.31455324279872e-96	-0.628918657539743	139	483	1.98850855354774e-91	CATIP
AKR1C2	1.78117855070301e-95	1.11275112523791	413	104	4.25986662186133e-91	AKR1C2
CFAP298	2.19566964012656e-95	-0.913477803047686	467	768	5.25116351132667e-91	CFAP298
MCL1	2.24639847599903e-95	0.989953317640412	709	481	5.37248659519929e-91	MCL1
CDHR3	5.28976645172634e-95	-0.70110486769295	232	632	1.26510054459487e-90	CDHR3
MACC1	6.9554331282018e-95	1.14325164756511	595	289	1.66346138694074e-90	MACC1
SPATS2L	1.03585726483046e-94	1.0417730695771	769	617	2.47735623456853e-90	SPATS2L
PIM1	1.06785990437641e-94	0.652570270253968	0.35	49	2.55389374730662e-90	PIM1
POLD4	2.67951225473313e-94	0.851093519809142	517	213	6.40832150841976e-90	POLD4
UBXN10	6.49163965203075e-94	-0.718459173674586	211	568	1.55254053917967e-89	UBXN10
PLEKHB1	9.9848936232813e-94	-0.70056442928995	135	456	2.38798715894396e-89	PLEKHB1
RABAC1	1.08038072361944e-93	-0.747243216312056	547	777	2.58383853860824e-89	RABAC1
CNPY2	1.20875550942394e-93	-0.643666341361057	307	598	2.8908596763383e-89	CNPY2
KRT13	1.22739755685876e-93	1.97904723171025	267	6	2.93544399698342e-89	KRT13
F3	1.34198933165342e-93	1.84156018540724	615	371	3.20950168558233e-89	F3
ZMYND10	3.35057996114422e-93	-0.768422377540726	341	733	8.01324703507251e-89	ZMYND10
GAPDH	3.91474649433001e-93	1.31651451382866	896	904	9.36250771583966e-89	GAPDH
RSPH14	4.19002881575735e-93	-0.675705214216451	0.09	392	1.00208729157653e-88	RSPH14
RPSA	4.7782597553128e-93	-0.640346822694812	815	969	1.14276860308061e-88	RPSA
PPP1R15A	7.60070656974457e-93	1.67947752751264	745	556	1.81778498322011e-88	PPP1R15A
TCTN1	1.03941966174108e-92	-0.755923560853242	249	596	2.48587606301997e-88	TCTN1
IL18	2.36636839242934e-92	0.969138293685596	0.48	152	5.659406647334e-88	IL18
C21orf58	4.06958114280422e-92	-0.591662382871513	201	558	9.73281026113057e-88	C21orf58
SERTAD1	4.72683715826621e-92	1.02848065489918	531	216	1.13047037477095e-87	SERTAD1
LINC01571	5.37914950637033e-92	-0.65808606661374	114	435	1.28647739594353e-87	LINC01571
UBE2L6	6.25444984890648e-92	0.930731173616278	0.63	338	1.49581422586447e-87	UBE2L6
PLPPR3	7.10798423385557e-92	-0.469879964809123	17	257	1.6999455093689e-87	PLPPR3
DDX60	8.16882579869302e-92	0.653241057450143	439	112	1.95365637801542e-87	DDX60
TRAPPC5	8.5651257271966e-92	0.608742644248782	338	45	2.04843546891634e-87	TRAPPC5
BX005214.2	1.23790169446406e-91	-0.516053626758119	17	255	2.96056569248025e-87	BX005214.2
C2orf81	2.25733411945068e-91	-0.585611758350717	64	345	5.39864028007824e-87	C2orf81
LAPTM4A	2.33352078063368e-91	-0.743484862612099	664	897	5.5808482989635e-87	LAPTM4A
PARK7	3.6569691098627e-91	-0.681337462782837	673	888	8.74600732314764e-87	PARK7
LINC01513	4.0831289838655e-91	-0.538372661656638	0.04	302	9.76521127781272e-87	LINC01513
EFHC2	4.8839800495871e-91	-0.652065424048315	0.11	424	1.16805266865925e-86	EFHC2
ST14	6.69212400768502e-91	1.06365413361386	711	521	1.60048837767795e-86	ST14
WDR78	7.06011130378713e-91	-0.749831605115817	213	569	1.68849621941373e-86	WDR78
ZNFX1	7.32711946914766e-91	0.785724342958423	541	0.21	1.75235389224135e-86	ZNFX1
DALRD3	8.08839964148588e-91	-0.750998710641179	0.22	537	1.93442165825776e-86	DALRD3
ABHD14A	8.13543505617868e-91	-0.456164587475985	38	297	1.94567064803569e-86	ABHD14A
ODF3B	1.97659602564059e-90	-1.0159991986508	626	819	4.72722705492203e-86	ODF3B
MRPL12	5.00538228216456e-90	-0.540130868371532	134	433	1.19708722660248e-85	MRPL12
MYC	5.72948135289216e-90	0.639843461629819	0.29	23	1.37026276035769e-85	MYC
S100A16	5.9961066669771e-90	1.52324778908737	567	311	1.43402887047424e-85	S100A16
NSMCE1	9.30576251394578e-90	-0.665099884368631	302	599	2.22556616283527e-85	NSMCE1
MPC2	1.51552246625565e-89	-0.697996999932952	493	748	3.62452353029702e-85	MPC2
MORF4L2	1.85993592207883e-89	-0.816385248410082	606	838	4.44822275124373e-85	MORF4L2
TNFAIP8L1	7.17286021188137e-89	-0.695483942301348	0.22	575	1.71546124827355e-84	TNFAIP8L1
AK8	8.44776781389506e-89	-0.617510489300723	96	392	2.02036815037114e-84	AK8
RPL15	8.4749667376815e-89	-0.509117637817068	913	988	2.02687304498391e-84	RPL15
CCDC173	8.68663242694533e-89	-0.710175805643217	0.21	566	2.07749501122824e-84	CCDC173
LAMB3	8.84121902927922e-89	1.14825952967315	538	234	2.11446594304242e-84	LAMB3
ENKUR	1.06664585837997e-88	-0.74607038671657	256	624	2.55099023490155e-84	ENKUR
PPIA	1.83856530696784e-88	0.939620286842672	846	883	4.39711278814429e-84	PPIA
IRF1	1.97218694027645e-88	1.29751689048738	644	372	4.71668228636516e-84	IRF1
ATRAID	2.04600852510894e-88	-0.644477638468602	408	686	4.89323398865054e-84	ATRAID
DTX3L	3.01592387886076e-88	0.685369646622689	505	187	7.2128835486834e-84	DTX3L
ERRFI1	4.10258083222458e-88	1.17940156963535	445	145	9.8117323183483e-84	ERRFI1
SMIM19	4.85952903343755e-88	-0.714029899422046	397	0.68	1.16220496363692e-83	SMIM19
FLNA	5.02184838921333e-88	0.867188037198654	309	36	1.20102526076426e-83	FLNA
NEAT1	5.12122961434794e-88	1.17151638467418	923	0.91	1.22479327456745e-83	NEAT1
MB	5.24677501526766e-88	-0.639059902952247	154	451	1.25481871265141e-83	MB
MYD88	5.51570055934674e-88	0.589098780820417	0.4	96	1.31913494577337e-83	MYD88
AC007906.2	1.81037187764699e-87	-0.524600924051701	296	689	4.32968538258055e-83	AC007906.2
AC004832.1	3.04364504178858e-87	-0.623922331297987	207	561	7.27918148194156e-83	AC004832.1
STAT2	5.64834576422458e-87	0.716428807595996	515	191	1.35085837297195e-82	STAT2
RPS12	5.67850585673578e-87	0.794059007933292	959	976	1.35807146069693e-82	RPS12
CCDC181	1.12498342246228e-86	-0.783405518806583	138	442	2.6905103531608e-82	CCDC181
IFT22	1.15866362754648e-86	-0.749278377073806	363	706	2.77105993164016e-82	IFT22
DZIP3	1.51180783921806e-86	-0.737268863683297	0.21	546	3.61563962827392e-82	DZIP3
HIST1H2BC	1.76209459330919e-86	0.796486143005565	344	58	4.21422542935826e-82	HIST1H2BC
LRRC10B	2.56711131988801e-86	-0.608803762716176	158	493	6.13950343264417e-82	LRRC10B
SAXO2	3.24746765469836e-86	-0.690813323871866	263	635	7.76664364297659e-82	SAXO2
RPL23A	3.80747699752044e-86	-0.527121230686121	884	984	9.10596198726989e-82	RPL23A
CXCL16	3.81761659320196e-86	0.850339036885353	547	252	9.1302118443018e-82	CXCL16
NLRP1	6.56460577526268e-86	-0.677426125578684	108	0.39	1.56999111721182e-81	NLRP1
SPHK1	6.81325754917899e-86	0.531331426202056	254	9	1.62945867546165e-81	SPHK1
CES4A	7.47523359918436e-86	-0.669620509547587	142	448	1.78777686758093e-81	CES4A
RUVBL2	8.53598818335658e-86	-0.793056146329573	466	0.75	2.04146693393156e-81	RUVBL2
TICAM1	9.51488352851466e-86	0.663579831700605	0.37	74	2.27557954467957e-81	TICAM1
CRNDE	1.28573041353544e-85	-0.637081407651023	0.6	0.84	3.07495285701135e-81	CRNDE
NABP1	1.66961058737182e-85	0.679384693953378	324	49	3.99304068075845e-81	NABP1
PRDX6	2.17819432696169e-85	-0.668375141186415	626	863	5.20936955236157e-81	PRDX6
TMBIM1	9.24392831255572e-85	0.877719331869121	542	0.25	2.21077789523082e-80	TMBIM1
ASS1	9.93988685559952e-85	1.49970595653249	549	303	2.37722334038518e-80	ASS1
CCDC74A	1.54069876541874e-84	-0.665428974262744	223	574	3.68473516737545e-80	CCDC74A
ARNTL2	2.480139260375e-84	0.504492459933361	313	44	5.93150105511284e-80	ARNTL2
S100A14	2.52273913626612e-84	1.57624786569843	0.6	352	6.03338291829404e-80	S100A14
MTHFD2	3.23946250084407e-84	0.692200684955425	363	76	7.74749851701869e-80	MTHFD2
ITGB8	3.82213759459933e-84	1.2681781805706	572	283	9.14102427124376e-80	ITGB8
PFN2	4.8462948952608e-84	-0.69017601888717	445	731	1.15903988715057e-79	PFN2
PHLDA1	5.89927990443429e-84	0.726965509682306	259	14	1.4108717819445e-79	PHLDA1
UBA52	8.07801476648783e-84	-0.509763567187169	853	969	1.93193801155323e-79	UBA52
UCKL1-AS1	1.01981738381775e-83	-0.548294371583994	69	338	2.43899525513854e-79	UCKL1-AS1
SNHG7	1.03839665135119e-83	1.00290590889864	454	0.15	2.4834294313715e-79	SNHG7
FIS1	1.20821607127637e-83	-0.6388449801026	634	847	2.88956955606456e-79	FIS1
RP1	4.81039265172182e-83	-0.649413693789938	185	521	1.15045350658579e-78	RP1
ZFP36L2	5.30997381849079e-83	1.255724120558	687	456	1.26993333843026e-78	ZFP36L2
TTC25	6.09562667008937e-83	-0.651944446325727	171	495	1.45783007441857e-78	TTC25
ZFP36	1.23947243482783e-82	1.3407894338843	724	536	2.96432227513424e-78	ZFP36
SMCHD1	1.31696241526648e-82	0.702639867493881	464	152	3.14964731235131e-78	SMCHD1
VPS37B	2.79195635424113e-82	0.757025404485874	537	239	6.67724281680309e-78	VPS37B
HIST1H2AC	2.79691180270751e-82	1.13876655553406	538	241	6.68909426735529e-78	HIST1H2AC
KRT23	3.33201893539041e-82	1.58348454369181	0.55	274	7.96885648587971e-78	KRT23
MYADM	5.47401408387929e-82	0.942805270364214	538	255	1.30916520830057e-77	MYADM
AL357093.2	5.83952328709029e-82	-0.385281607791555	246	638	1.39658038934051e-77	AL357093.2
MGST2	6.35375241788882e-82	-0.663592552471417	417	686	1.51956342826229e-77	MGST2
PEBP1	9.41189843107039e-82	-0.670526898276498	575	0.82	2.25094962877479e-77	PEBP1
AC084033.3	1.16107617574665e-81	-0.553973883632116	0.21	0.56	2.77682978191568e-77	AC084033.3
ZNF688	1.46794868721701e-81	-0.5758465396667	215	531	3.5107460803482e-77	ZNF688
CLIC6	4.84582563044833e-81	-0.72175776661882	398	666	1.15892765777802e-76	CLIC6
C14orf132	7.62398456372447e-81	-0.485297773854497	28	255	1.82335214826034e-76	C14orf132
ECI2	9.33594563360714e-81	-0.597554507496842	86	348	2.23278475773348e-76	ECI2
CYP4B1	1.24297871979682e-80	-0.658689671324199	622	886	2.97270790626607e-76	CYP4B1
CSTA	1.51048823917026e-80	1.34853467160664	478	199	3.6124836727996e-76	CSTA
F2RL1	1.70141486922027e-80	0.539448624948552	365	81	4.0691038012272e-76	F2RL1
SEC14L4	1.72090521596261e-80	-0.433443867599605	1	191	4.11571691449618e-76	SEC14L4
UPP1	1.9973310119374e-80	0.696874657541332	286	32	4.77681684814949e-76	UPP1
FKBP2	2.07595106293475e-80	-0.603529975261703	669	856	4.96484456211474e-76	FKBP2
MSMB	2.40225757630497e-80	-1.58895176801676	413	761	5.74523921949098e-76	MSMB
PARP10	3.18717003079175e-80	0.716117200248886	433	132	7.62243584564154e-76	PARP10
DNAAF3	4.27227713618973e-80	-0.662413456559687	0.18	495	1.02175779989114e-75	DNAAF3
CTSH	6.71979182203568e-80	-0.746351247005472	514	769	1.60710541215805e-75	CTSH
RABL2B	6.87150701304221e-80	-0.678524681962327	289	611	1.64338961723917e-75	RABL2B
KLHDC9	7.16776647699324e-80	-0.658572683175128	163	456	1.7142430306377e-75	KLHDC9
WDR66	7.64386949176249e-80	-0.670220519774588	239	0.57	1.82810782764992e-75	WDR66
SOD1	7.89734269721281e-80	-0.752672942527391	797	0.95	1.88872847946542e-75	SOD1
CEACAM1	8.08545640823862e-80	0.595423113909617	0.27	25	1.93371775459435e-75	CEACAM1
CSNK2B	1.10519341208509e-79	-0.582927875603009	364	634	2.64318056434269e-75	CSNK2B
HSD17B13	1.38877791565209e-79	-0.850116422503571	95	363	3.32140126307354e-75	HSD17B13
ARMC4	1.41048692237702e-79	-0.567337996589051	127	427	3.37332052355689e-75	ARMC4
MORF4L1	1.41935245208012e-79	-0.716740016869375	688	905	3.39452332439483e-75	MORF4L1
MLF1	1.57267413413548e-79	-0.800666299707175	374	667	3.76120745919843e-75	MLF1
NLRC5	1.71694804105058e-79	0.552344654296406	338	64	4.10625293497656e-75	NLRC5
TENT5A	1.97436627957745e-79	0.828589078456929	497	196	4.72189439423743e-75	TENT5A
AC078864.2	2.23279417813674e-79	-0.574095927419197	103	393	5.33995055643183e-75	AC078864.2
MAFB	3.46084031892399e-79	1.221712809122	282	34	8.2769457067386e-75	MAFB
KLK10	3.66198021252242e-79	1.09429382771731	373	97	8.75799187626862e-75	KLK10
TJP1	5.64961012744077e-79	0.821494786152938	546	261	1.35116075807874e-74	TJP1
C7orf57	6.04490926102644e-79	-0.606839527725415	176	491	1.44570049886708e-74	C7orf57
RHOD	6.64940391183225e-79	0.967553072445904	522	244	1.5902714395538e-74	RHOD
CRYBG1	7.05535420769236e-79	0.513840866417999	403	112	1.68735851231171e-74	CRYBG1
RBMS1	7.37554238506535e-79	0.845637333809806	563	275	1.76393471681223e-74	RBMS1
DDIT3	1.16232573685826e-78	2.17429775836486	416	134	2.77981823227021e-74	DDIT3
GLUD1	1.25344496305735e-78	0.9281490309683	583	325	2.99773897364795e-74	GLUD1
MDH1B	1.35194413417338e-78	-0.570597087547264	143	451	3.23330959128905e-74	MDH1B
NDUFAF3	1.39081534550586e-78	-0.614313365165075	561	802	3.32627398031183e-74	NDUFAF3
PARP12	1.9312776656667e-78	0.551777547743447	451	141	4.61884366520848e-74	PARP12
C9orf135	2.25364610513701e-78	-0.661526074836012	289	649	5.38982002504568e-74	C9orf135
CFAP77	2.45379601568064e-78	-0.627597874139336	143	442	5.86849855110182e-74	CFAP77
CSRNP1	2.53900398540158e-78	0.674416520201536	392	0.11	6.07228193148642e-74	CSRNP1
BASP1	2.66897823315201e-78	-0.733457716751093	367	666	6.38312834240635e-74	BASP1
POLR2I	2.99449379779838e-78	-0.680619973376645	662	876	7.16163136681462e-74	POLR2I
FBXO15	3.09856385435701e-78	-0.575291142937732	0.11	397	7.41052531408022e-74	FBXO15
FAM81B	3.88252724316402e-78	-0.57464169189516	239	592	9.28545215475107e-74	FAM81B
APOC1	4.12342350871062e-78	-0.673708883460453	148	476	9.86157966343233e-74	APOC1
RAB11FIP1	4.90314299835033e-78	1.07538776406101	0.77	641	1.17263567948546e-73	RAB11FIP1
RIPOR2	8.80329184490745e-78	-0.660594897634823	155	453	2.10539527762807e-73	RIPOR2
HLA-DPA1	9.8565771490055e-78	-0.736556280094878	518	813	2.35729899095615e-73	HLA-DPA1
LGALS7	1.26381764730633e-77	0.950581420422405	214	0	3.02254628529781e-73	LGALS7
RIOK3	1.93722610862539e-77	0.714948949025529	536	239	4.63306996138849e-73	RIOK3
DKK1	2.13498869851554e-77	0.835758397751126	214	0	5.10603897136977e-73	DKK1
FOXJ1	2.33189886712252e-77	-0.429173547784422	316	705	5.57696933061021e-73	FOXJ1
CAV2	3.01568836191399e-77	0.801913977222871	446	179	7.2123202863535e-73	CAV2
SNRPN	3.23372421543068e-77	-0.683895325196535	256	527	7.73377483362401e-73	SNRPN
LRWD1	3.63310843809903e-77	-0.684954490297231	235	536	8.68894214055765e-73	LRWD1
EFHB	3.72872975692658e-77	-0.546486533161492	151	459	8.9176300866656e-73	EFHB
ALS2CL	3.81646188514118e-77	0.579195034344102	395	107	9.12745024450364e-73	ALS2CL
SP110	3.93065221890168e-77	0.658434409044787	447	152	9.40054784672525e-73	SP110
RPLP0	1.15900363819759e-76	0.862401959338723	927	953	2.77187310111335e-72	RPLP0
TUBA1C	1.43670892557563e-76	0.814281083687533	539	0.25	3.43603306640668e-72	TUBA1C
NOP53	2.66470971406074e-76	-0.541286716966233	568	767	6.37291975214766e-72	NOP53
EMG1	2.76195967502681e-76	-0.508828409670639	0.13	398	6.60550275879411e-72	EMG1
TNFSF13B	3.16646221051374e-76	0.723435965617564	254	21	7.57291102266467e-72	TNFSF13B
DBI	3.19911753762572e-76	-0.640288405900062	636	863	7.65100950298566e-72	DBI
RPL37A	3.40460938067575e-76	-0.41992598995295	926	988	8.14246379482413e-72	RPL37A
NFKBIZ	3.54212215424852e-76	0.959073091915395	547	268	8.47133934410077e-72	NFKBIZ
C1orf158	6.67033365613108e-76	-0.566522617086024	138	436	1.59527699720031e-71	C1orf158
GPR162	1.13631218639893e-75	-0.585001204335845	192	0.52	2.71760422499167e-71	GPR162
EDN1	1.14766884692538e-75	0.648314420633083	214	2	2.74476481430673e-71	EDN1
KLF4	1.50066658679101e-75	1.17073489450599	567	325	3.58899420896937e-71	KLF4
DIAPH1	1.5481269446702e-75	0.583678792598211	451	0.16	3.70250040087326e-71	DIAPH1
ATF3	2.01378148748856e-75	1.85971698064184	621	383	4.81615980547764e-71	ATF3
IRX3	2.31030020522694e-75	-0.617546992933898	356	635	5.52531397082074e-71	IRX3
LYN	2.46371527070745e-75	0.669028132106858	517	228	5.89222144142393e-71	LYN
COX16	2.62382372794907e-75	0.593958596267592	523	228	6.27513682776299e-71	COX16
SCPEP1	3.07730102553183e-75	-0.799171519520928	359	631	7.35967313266193e-71	SCPEP1
PAM16	3.17427731276532e-75	0.375387244571305	0.26	24	7.59160162120955e-71	PAM16
STK33	5.29974007340933e-75	-0.566475681406179	192	512	1.26748583595658e-70	STK33
LPCAT4	6.86482847938734e-75	0.80267478889745	492	223	1.64179237913028e-70	LPCAT4
PHPT1	7.40621873486082e-75	-0.496384936973912	546	773	1.77127127262931e-70	PHPT1
P4HTM	9.93765351444091e-75	-0.719275170862726	441	703	2.37668921451369e-70	P4HTM
APOL6	1.09233062500359e-74	0.790165787427423	576	298	2.61241792275858e-70	APOL6
UXT	1.4247188858285e-74	-0.570892464481618	0.55	766	3.40735768734745e-70	UXT
KIF9	1.91675447660914e-74	-0.712568371737339	475	762	4.58411000625842e-70	KIF9
SP100	2.44607484901434e-74	0.725823094990314	587	315	5.85003260890268e-70	SP100
CXCL10	2.62988599395544e-74	1.7243988006591	0.23	12	6.28963534314383e-70	CXCL10
AC133794.1	4.07179181709942e-74	-0.523770390286186	65	311	9.73809730977498e-70	AC133794.1
IFRD1	5.2019910494628e-74	0.778779841415843	436	0.15	1.24410817938952e-69	IFRD1
CD164	7.60031806585705e-74	-0.705362486285258	0.7	913	1.81769206863037e-69	CD164
GADD45A	7.966922820763e-74	1.07585419374654	479	0.2	1.90536926181368e-69	GADD45A
GSR	8.1730316928136e-74	0.504319569362904	394	0.11	1.9546622596533e-69	GSR
SQLE	8.25926918125325e-74	-0.690059760422472	286	0.57	1.97528681738853e-69	SQLE
DNAL1	9.63911941980885e-74	-0.615976247979273	214	0.51	2.30529180044148e-69	DNAL1
CFAP43	1.00749733771503e-73	-0.632804600328195	247	587	2.40953063287927e-69	CFAP43
BCL10	2.07188673368344e-73	0.515010050221237	369	94	4.9551243122773e-69	BCL10
GPR87	2.51687390439734e-73	0.369194200483842	245	0.02	6.01935562975667e-69	GPR87
NAP1L1	2.85688894409553e-73	-0.677189786978727	0.63	831	6.83253559869887e-69	NAP1L1
MTURN	3.92409394511813e-73	-0.450469093302179	138	408	9.38486307914452e-69	MTURN
SPATA33	4.39542530921889e-73	-0.650572977737198	235	527	1.05120991695279e-68	SPATA33
HYPK	4.61393492374871e-73	0.453747808578639	284	39	1.10346867636374e-68	HYPK
C1orf87	5.20763405225056e-73	-0.560128790055721	122	403	1.24545775993625e-68	C1orf87
RPL12	5.29425384451578e-73	0.739927022906012	953	0.97	1.26617374945439e-68	RPL12
SPAG7	6.21154426053521e-73	-0.62014396308047	428	678	1.4855529253496e-68	SPAG7
IQCG	6.66193455889406e-73	-0.609365552535937	267	594	1.5932682691051e-68	IQCG
TEX26	7.8487783337288e-73	-0.698509442942379	0.1	0.37	1.87711382629458e-68	TEX26
MAFK	8.35324824863614e-73	0.691522033262002	416	137	1.99776285114382e-68	MAFK
ATF4	9.33565622644861e-73	1.08048567068153	675	449	2.23271554311745e-68	ATF4
RELB	9.39958276640947e-73	0.673406769215175	301	53	2.24800421441449e-68	RELB
PGRMC1	1.53377160035014e-72	-0.668128970914477	458	692	3.66816815939739e-68	PGRMC1
IFIT5	1.71408055748495e-72	0.450591773421045	387	103	4.099395061281e-68	IFIT5
C20orf96	1.80219914893524e-72	-0.620251569205554	0.21	511	4.31013948459353e-68	C20orf96
KLHDC7B	1.90156705140854e-72	0.494270680836979	0.24	19	4.54778776014866e-68	KLHDC7B
ZBP1	1.91648618635486e-72	0.442068956882401	203	1	4.58346836328627e-68	ZBP1
C21orf2	2.40774866481048e-72	-0.519748133779617	226	506	5.75837170676074e-68	C21orf2
HMOX1	2.70831667072743e-72	0.751987949207939	273	37	6.47721014971173e-68	HMOX1
CST6	2.91298883984863e-72	-0.882342255369337	0.18	458	6.96670410938199e-68	CST6
AREG	3.35953275911056e-72	1.18226035968338	356	94	8.0346585466888e-68	AREG
CLDN8	4.06608774704612e-72	-0.443048968022803	0.03	241	9.72445545583551e-68	CLDN8
C8orf59	4.29962674567517e-72	0.719939097226001	0.65	396	1.02829873249567e-67	C8orf59
FAM227A	5.11702550579334e-72	-0.52384428187839	0.17	469	1.22378781996553e-67	FAM227A
ACAT1	6.88555415444129e-72	-0.547600174460181	161	436	1.64674913157618e-67	ACAT1
IL20RA	6.9389148324164e-72	-0.57758953177625	203	472	1.65951087132071e-67	IL20RA
PLEC	1.07330206326936e-71	0.995092170666596	674	443	2.566909214515e-67	PLEC
ANXA3	1.13201943319138e-71	0.974214767740645	478	202	2.70733767642051e-67	ANXA3
SERTAD4-AS1	1.24163982110883e-71	-0.59074417787952	194	471	2.96950579616388e-67	SERTAD4-AS1
TMED10	1.26490416320022e-71	-0.541703453546063	648	851	3.02514479670965e-67	TMED10
UBE2V1	1.41107883360506e-71	0.371034966038008	279	38	3.37473613844987e-67	UBE2V1
FSTL3	1.74335679565684e-71	0.5128844581392	219	0.01	4.16941211249289e-67	FSTL3
FABP4	1.77505477871958e-71	-0.295087579199162	0.02	223	4.24522100878574e-67	FABP4
NECTIN2	1.79855443009423e-71	0.717480184681491	0.55	282	4.30142277501335e-67	NECTIN2
RPL17	1.88516221584525e-71	0.721064432020803	768	678	4.5085539554155e-67	RPL17
RPS14	2.33752507885574e-71	-0.4426103975531	0.93	996	5.59042497859139e-67	RPS14
C19orf70	2.49972456157184e-71	-0.633485495535161	634	829	5.97834126145522e-67	C19orf70
RFX3	2.69403315445782e-71	-0.677014150267633	243	536	6.44304969220132e-67	RFX3
CNTD1	3.03873763588369e-71	-0.570627991391785	41	259	7.26744492997943e-67	CNTD1
FAM104B	3.21277456180726e-71	-0.666671124752865	248	527	7.68367164201825e-67	FAM104B
DMKN	3.79665875934453e-71	-0.670313197103305	456	729	9.08008908884838e-67	DMKN
CYR61	4.22065417969748e-71	1.10686078871354	424	151	1.00941165361645e-66	CYR61
PSMA4	6.34693398980177e-71	-0.706135360108525	577	793	1.51793273300099e-66	PSMA4
PRUNE2	6.40100077125631e-71	-0.548228456955198	63	296	1.53086334445366e-66	PRUNE2
GJB3	7.53725669318775e-71	0.49681377981144	299	55	1.80261031074278e-66	GJB3
IQCA1	7.69420165324486e-71	-0.573450510530708	0.16	432	1.84014526739004e-66	IQCA1
PSMB5	7.91602798881807e-71	-0.676085499894472	0.59	794	1.89319725380573e-66	PSMB5
AC116366.3	7.97664180927294e-71	0.42981526377283	216	8	1.90769365510572e-66	AC116366.3
WASL	8.78966798334057e-71	0.717654064072815	551	0.28	2.10213699489573e-66	WASL
EPS8L2	1.19987497669173e-70	1.09557189483795	574	288	2.86962099425594e-66	EPS8L2
CFAP65	1.32546148020295e-70	-0.450838047316479	173	478	3.16997367605337e-66	CFAP65
ARMC3	2.0277994857976e-70	-0.587181800555618	258	592	4.84968525023354e-66	ARMC3
CFAP45	2.34766720390622e-70	-0.538025427465029	253	0.59	5.61468088486213e-66	CFAP45
METRNL	3.00010016696776e-70	0.489121996655992	284	47	7.1750395593201e-66	METRNL
NHLRC4	3.44381004618847e-70	-0.452888360711816	93	354	8.23621610646435e-66	NHLRC4
SMG1	3.46254220110706e-70	0.637428544846428	506	209	8.28101592816764e-66	SMG1
SIVA1	4.33362149161141e-70	-0.608527310389078	546	762	1.03642891593378e-65	SIVA1
AKIRIN2	4.71881700883114e-70	0.48785466115282	352	89	1.12855227583205e-65	AKIRIN2
RPP21	4.97611611058511e-70	0.456122935964589	347	82	1.19008792900754e-65	RPP21
ETFB	5.72121754538782e-70	-0.564561957479856	401	644	1.36828638815495e-65	ETFB
BSCL2	7.13859475803479e-70	0.542055696525805	287	46	1.7072663223316e-65	BSCL2
IFI35	8.08407241426048e-70	0.787992247974305	532	263	1.93338675859454e-65	IFI35
LGALS9	8.27616109017049e-70	0.740075142306654	493	233	1.97932668632517e-65	LGALS9
ABLIM3	8.71846514601938e-70	0.412456478739742	226	15	2.08510812432199e-65	ABLIM3
TXN	9.44719611822704e-70	1.0173171483407	0.89	965	2.25939142363518e-65	TXN
TMEM173	1.2149108971386e-69	-0.652827688337867	397	654	2.90558090159667e-65	TMEM173
PALMD	1.24041859995343e-69	-0.520179137150007	77	318	2.96658512364862e-65	PALMD
CD55	1.25237170382818e-69	1.10428178247012	711	514	2.99517216687548e-65	CD55
ZBBX	1.34864010357162e-69	-0.562526800070913	233	0.56	3.22540767170188e-65	ZBBX
FCGRT	1.51426707905358e-69	-0.564815810709243	0.4	643	3.62152114626453e-65	FCGRT
JUND	2.17878815489238e-69	0.963054825770109	724	528	5.21078975124062e-65	JUND
GET4	3.53003700823353e-69	0.319081470529943	201	3	8.44243650889131e-65	GET4
KIF3A	4.10099644440155e-69	-0.557910605671884	186	465	9.80794309643074e-65	KIF3A
IQCD	4.19136159725724e-69	-0.58964251390181	214	512	1.00240603960004e-64	IQCD
AK7	6.06395790659172e-69	-0.56510977139271	132	404	1.45025617294048e-64	AK7
TUFM	6.38840916439113e-69	-0.603885398749958	589	807	1.52785193575578e-64	TUFM
ALDH1L1	8.5283018227242e-69	-0.578052692252393	135	393	2.03962866392272e-64	ALDH1L1
ADRB2	9.77390425137057e-69	0.490658806529628	0.27	39	2.33752694075779e-64	ADRB2
ABLIM1	1.10678396593561e-68	0.719646589251386	551	293	2.6469845329316e-64	ABLIM1
AL662899.2	1.26218765274957e-68	0.291191899870736	191	0	3.01864799031587e-64	AL662899.2
NDUFS6	1.28925654364302e-68	-0.515261059061812	649	843	3.08338594977664e-64	NDUFS6
PTPRK	1.39045522700392e-68	0.641081088570595	463	184	3.32541272090256e-64	PTPRK
GABRP	1.52419443868195e-68	1.11237997226086	0.48	247	3.64526341955176e-64	GABRP
PEA15	2.06968708506385e-68	0.593654723707913	405	139	4.94986363263869e-64	PEA15
HBB	2.81385133873323e-68	-0.998818509502997	85	321	6.7296068617144e-64	HBB
ITPKC	4.09894790116797e-68	0.700626825379303	399	131	9.80304380043332e-64	ITPKC
RPS16	4.94839628391883e-68	-0.386466632244885	906	987	1.18345845526203e-63	RPS16
IL32	5.24438391118305e-68	1.31493651838395	0.28	51	1.25424685619854e-63	IL32
LRRC46	5.51617646064271e-68	-0.472835388200072	276	644	1.31924876232731e-63	LRRC46
ACADM	6.06715035912707e-68	-0.626116976664101	226	481	1.45101967988883e-63	ACADM
EFCAB2	6.25620590486493e-68	-0.646121085034421	247	528	1.4962342042075e-63	EFCAB2
LAMP3	7.0449820377706e-68	0.464647727544101	328	72	1.68487790415322e-63	LAMP3
NWD1	7.59914415137632e-68	-0.470992720576762	0.18	479	1.81741131524316e-63	NWD1
PLK2	8.22191319783231e-68	0.741834289524505	338	88	1.96635276039358e-63	PLK2
AMOTL2	1.20339109380525e-67	0.515722298434947	354	94	2.87803013994464e-63	AMOTL2
SOCS1	1.53848785679226e-67	0.614848649255609	233	21	3.67944755830438e-63	SOCS1
KIAA1551	1.7834422324983e-67	0.602496474501144	355	95	4.26528044324293e-63	KIAA1551
NDUFA7	1.92748229020942e-67	-0.587644501915801	281	538	4.60976664526485e-63	NDUFA7
CEMIP2	2.02347379868e-67	0.441256446656518	289	53	4.83933993692309e-63	CEMIP2
LRRC23	2.31817488670393e-67	-0.532382456604519	389	707	5.54414705904112e-63	LRRC23
CCL8	2.70368901315274e-67	1.43416627357595	188	0	6.46614264385609e-63	CCL8
DUOX2	3.3465205936577e-67	0.452851975785414	207	8	8.00353865179175e-63	DUOX2
FYB2	3.39476611614766e-67	-0.468736389516695	178	453	8.11892264337874e-63	FYB2
SNX9	4.05253409861932e-67	0.534124429348116	386	121	9.69204055025797e-63	SNX9
TMEM45A	5.75824735073089e-67	-0.579137548511965	44	252	1.3771424364008e-62	TMEM45A
FAM49B	6.32476474556074e-67	0.490078977536138	433	0.16	1.51263073654831e-62	FAM49B
CC2D2A	6.89620127967922e-67	-0.563229731550099	199	486	1.64929549804808e-62	CC2D2A
PTAFR	8.58034301415947e-67	0.417970235716813	289	52	2.05207483526638e-62	PTAFR
COTL1	9.93706491731692e-67	0.630357380646171	282	49	2.37654844562551e-62	COTL1
AHSA1	1.0161352733974e-66	-0.743577654826319	482	709	2.43018911985723e-62	AHSA1
TUBA1B	1.44343394441994e-66	-0.466226319457047	664	881	3.45211662147472e-62	TUBA1B
ITPR3	1.79481859772092e-66	0.517994106165231	371	112	4.29248815830935e-62	ITPR3
CCDC81	1.87545151687855e-66	-0.441701270968571	39	248	4.48532984776673e-62	CCDC81
CTSB	1.8927426071709e-66	1.0756814939488	0.74	628	4.52668321930992e-62	CTSB
MYCBP	2.02770924846327e-66	-0.624874894295761	0.35	621	4.84946943862475e-62	MYCBP
FHAD1	2.13038969854442e-66	-0.548572078983821	0.21	0.51	5.09504000303885e-62	FHAD1
RCC1	2.86545253496364e-66	0.519760230838469	0.35	94	6.85301628261905e-62	RCC1
PDLIM5	3.0123707544061e-66	0.893448743460999	608	399	7.20438589623763e-62	PDLIM5
PRKAR1A	3.22903137316836e-66	-0.691776756129419	667	841	7.72255143206944e-62	PRKAR1A
TAX1BP1	3.54958526135765e-66	-0.730889644945019	685	858	8.48918811106296e-62	TAX1BP1
PHLDA3	3.90416705369342e-66	0.597800675500532	347	92	9.33720592561318e-62	PHLDA3
MAP3K8	4.54483572582584e-66	0.63897845814912	402	137	1.08694291218851e-61	MAP3K8
SRP14	4.91324196966311e-66	-0.449595533372404	862	972	1.17505094946463e-61	SRP14
TMEM35B	5.72628504184737e-66	0.269922778776872	184	0	1.36949833060822e-61	TMEM35B
DPM1	5.79398834593553e-66	-0.571895785191672	259	508	1.38569025281394e-61	DPM1
AC027644.3	7.12662718478088e-66	-0.442519064132046	131	385	1.7044041575122e-61	AC027644.3
SPACA9	7.35204882968008e-66	-0.55679437943735	264	577	1.75831599810629e-61	SPACA9
TUBA4B	7.8878775036449e-66	-0.312651739994345	219	547	1.88646478377171e-61	TUBA4B
DAW1	8.24845743077488e-66	-0.527152845599215	131	399	1.97270107914412e-61	DAW1
AAK1	9.3061495162541e-66	0.621635939172287	424	148	2.22565871830733e-61	AAK1
FUZ	1.09906937397163e-65	-0.513425522430542	212	494	2.62853431479054e-61	FUZ
LDLR	1.10850314320253e-65	0.82290267586731	502	261	2.65109611728317e-61	LDLR
SCCPDH	1.14407811245017e-65	-0.660185236480156	332	578	2.73617721373582e-61	SCCPDH
ASPH	1.17295249693862e-65	0.721732911743758	559	0.32	2.80523319167839e-61	ASPH
UBAP1	1.17617292579497e-65	0.531761547072842	367	0.11	2.81293516933124e-61	UBAP1
WDR61	1.19358816091774e-65	-0.55805138542313	247	499	2.85458544565087e-61	WDR61
PRDM1	1.38765131236837e-65	0.462945155168392	0.21	12	3.3187068786602e-61	PRDM1
ATP5MPL	1.63983716351374e-65	-0.528127166544774	753	915	3.92183456025947e-61	ATP5MPL
TTLL10	1.7765550717122e-65	-0.494184123735379	188	483	4.2488091095069e-61	TTLL10
CBY1	1.99862836305069e-65	-0.541744509159497	206	481	4.77991959307204e-61	CBY1
ADAR	2.25237089071692e-65	0.736951298031892	657	428	5.38677022223859e-61	ADAR
HDAC9	2.34077849910135e-65	0.644237127716697	281	53	5.59820585845078e-61	HDAC9
SPEF2	3.35034725884131e-65	-0.537707083940613	226	528	8.01269050424487e-61	SPEF2
LINC01315	3.37232300446246e-65	-0.380152555277427	0.09	326	8.06524769747241e-61	LINC01315
MUC15	3.90912581777597e-65	-0.70265503551681	0.33	594	9.34906530579301e-61	MUC15
TACC1	4.22633787505582e-65	0.491318597623675	344	94	1.01077096619835e-60	TACC1
HINT1	6.30497613675521e-65	-0.488307335510912	0.85	976	1.50789809286638e-60	HINT1
CACNG6	7.19874159390944e-65	-0.453177556278321	69	295	1.72165103959938e-60	CACNG6
KRT5	7.68216241611684e-65	1.2003450434877	218	17	1.8372659634385e-60	KRT5
SPCS1	7.89151632991619e-65	-0.517531774500728	681	861	1.88733504546276e-60	SPCS1
CFAP57	8.63707792502512e-65	-0.553163112610696	141	406	2.06564355654901e-60	CFAP57
RAB24	1.35361579606522e-64	0.726358036850605	266	43	3.23730753786958e-60	RAB24
MYH9	1.36052306526445e-64	0.858006085637119	603	363	3.25382696288646e-60	MYH9
TMOD3	1.39411121803853e-64	0.694830972355633	583	344	3.33415638906096e-60	TMOD3
THOC3	1.4537943173989e-64	0.411985734887451	0.32	77	3.4768944894912e-60	THOC3
TRAF3IP1	2.06394559198587e-64	-0.5900921971595	219	493	4.9361322777934e-60	TRAF3IP1
VSTM2L	2.38161059866641e-64	-0.596153501445447	253	515	5.69585990777058e-60	VSTM2L
TRMT9B	2.38821964300921e-64	-0.411485044405332	38	238	5.71166609822083e-60	TRMT9B
CCNL1	2.50662406624112e-64	0.842605250824731	635	423	5.99484211682227e-60	CCNL1
GCNT3	3.23189019154174e-64	0.552777454589636	268	49	7.72938858209122e-60	GCNT3
STOX1	3.49621213834829e-64	-0.532393014633467	169	434	8.36154095007377e-60	STOX1
OXSR1	4.34565496208757e-64	0.390575828088568	317	73	1.03930684073286e-59	OXSR1
SLC7A2	4.62039954468117e-64	-0.488635014270595	169	434	1.10501475510595e-59	SLC7A2
DNAH12	4.69499318297468e-64	-0.386539462403775	272	0.62	1.12285456964022e-59	DNAH12
DNAI1	4.77464415856902e-64	-0.440302740524102	208	519	1.14190389696337e-59	DNAI1
PDP1	5.77667000324582e-64	0.519509479673189	346	96	1.38154839797627e-59	PDP1
TRIB1	5.90898008726743e-64	0.662622559609763	417	157	1.41319167767088e-59	TRIB1
ATXN2L	9.2767985446386e-64	0.733400755151994	466	187	2.21863913993577e-59	ATXN2L
ABCC1	1.06149650998028e-63	0.41244082693163	297	63	2.53867505326885e-59	ABCC1
MDFI	1.52363803418317e-63	0.303561119703365	0.22	19	3.64393272255248e-59	MDFI
PSMB1	1.74771071656958e-63	-0.551951329810514	668	853	4.1798249497478e-59	PSMB1
TMA7	1.81142506191095e-63	0.548735712754945	896	917	4.33220417806623e-59	TMA7
VWA3B	1.88097287094836e-63	-0.448939931698227	196	497	4.49853471816011e-59	VWA3B
GBP2	1.89080084401777e-63	0.532122279614602	288	59	4.52203929855289e-59	GBP2
PARL	2.02414424372434e-63	-0.378545875422167	84	311	4.84094337329113e-59	PARL
A4GALT	2.5265013352241e-63	0.746793533919521	455	214	6.04238059332196e-59	A4GALT
AAMDC	2.60803012959935e-63	-0.491413495618893	216	467	6.23736485794981e-59	AAMDC
CFAP20	3.01252301414624e-63	-0.591248565142631	223	486	7.20475004063215e-59	CFAP20
DRAM2	3.72953848915244e-63	-0.627504646286639	281	529	8.91956425065697e-59	DRAM2
LAD1	3.80113997650311e-63	0.396668196721564	278	55	9.09080636780484e-59	LAD1
ESD	4.38613676408622e-63	-0.534246562501375	0.24	496	1.04898846849886e-58	ESD
SPEF1	4.99536905721286e-63	-0.443815139374981	224	526	1.19469246372303e-58	SPEF1
TRIM21	6.20354140059442e-63	0.351345334232949	0.27	47	1.48363896136616e-58	TRIM21
MAP7D1	6.29060462504135e-63	0.476527008569155	0.35	0.1	1.50446100212489e-58	MAP7D1
VAMP8	6.36263841533128e-63	-0.50762521981693	766	939	1.52168860341063e-58	VAMP8
TMEM98	7.96546668354506e-63	-0.532926858930095	273	518	1.90502101203664e-58	TMEM98
AGRN	8.4868579386226e-63	0.712794380639828	538	0.27	2.02971694460098e-58	AGRN
DNAI2	1.15978039422515e-62	-0.45092160380002	188	0.49	2.77373079082887e-58	DNAI2
CDKN2B	1.24071717716238e-62	0.670109398287453	229	26	2.96729920090154e-58	CDKN2B
NAPA	1.31507066969295e-62	0.607436593482313	539	0.28	3.14512301363766e-58	NAPA
FUT3	1.3477482457635e-62	0.569286636960357	377	0.13	3.22327470456798e-58	FUT3
MYCBPAP	1.46669318994332e-62	-0.404107379500587	71	298	3.50774343306844e-58	MYCBPAP
WDR34	1.46981172537544e-62	-0.587820977618063	436	693	3.51520172240791e-58	WDR34
INF2	1.47484498627991e-62	0.390416734222732	247	35	3.52723926918702e-58	INF2
CHCHD6	1.52579528855106e-62	-0.545766277922761	165	411	3.64909201209871e-58	CHCHD6
TMEM232	1.70151681725376e-62	-0.499949156815399	152	425	4.0693476201441e-58	TMEM232
MAP1A	1.85434769318625e-62	-0.516938258136525	0.16	438	4.43485794302424e-58	MAP1A
SCO2	1.86111922354929e-62	0.334096369504175	175	0	4.45105273504048e-58	SCO2
NFKB2	1.92524502259239e-62	0.774710409345334	293	65	4.60441599603197e-58	NFKB2
FOSB	1.94391327433332e-62	1.4338943385089	0.49	0.27	4.64906298689557e-58	FOSB
SF3B5	2.0512847193673e-62	-0.507272914208227	543	751	4.90585253483885e-58	SF3B5
WFDC6	2.11247903994267e-62	-0.437394284360697	77	306	5.05220487192689e-58	WFDC6
ASL	2.12632128891611e-62	-0.52162976264736	213	458	5.08530999457176e-58	ASL
BRD2	2.37957788146165e-62	0.99123036408376	681	468	5.69099846130368e-58	BRD2
CLIP4	3.01039197680189e-62	0.473776095045503	299	65	7.1996534517194e-58	CLIP4
MCUB	3.37372189897816e-62	0.469974889791055	343	98	8.06859329359618e-58	MCUB
CFAP73	4.0500032786423e-62	-0.379496312334828	252	584	9.68598784120091e-58	CFAP73
PLCD3	4.36162648148266e-62	0.296832888455765	0.19	7	1.04312658931139e-57	PLCD3
SIK1B	4.49983694205157e-62	0.316870018768701	235	28	1.07618100306105e-57	SIK1B
H3F3B	4.79519293700506e-62	0.696284131984918	968	981	1.14681834281413e-57	H3F3B
ZNF185	4.80386402460742e-62	0.391919921101798	277	52	1.14889212012511e-57	ZNF185
PPP1R14C	4.88337565915839e-62	-0.626314024665553	192	0.44	1.16790812264432e-57	PPP1R14C
PSMB7	5.76784049871331e-62	-0.626890902581322	495	706	1.37943673367228e-57	PSMB7
MIR22HG	6.65963582503774e-62	0.582907952558511	407	155	1.59271850391603e-57	MIR22HG
MRLN	6.74092651703436e-62	-0.493842567917603	76	304	1.61215998581394e-57	MRLN
SNHG8	8.96744246970328e-62	1.10769147722693	0.6	362	2.14465354105424e-57	SNHG8
PIH1D2	9.76195646132438e-62	-0.575323995265865	155	409	2.33466950729034e-57	PIH1D2
SCGB2A1	1.21380587067529e-61	-0.69875208728031	203	471	2.90293812030703e-57	SCGB2A1
SRGN	1.33518912007453e-61	1.29096392423254	297	71	3.19323829957025e-57	SRGN
CTXN1	1.4038786653505e-61	-0.50502548935943	236	536	3.35751621605226e-57	CTXN1
CTSS	1.48933181924293e-61	-0.726553190387005	604	0.8	3.5618859789014e-57	CTSS
TOGARAM2	1.50321454900085e-61	-0.436315394681741	0.18	469	3.59508791539044e-57	TOGARAM2
EMC2	1.55401578388323e-61	-0.558633871134415	203	453	3.71658414873514e-57	EMC2
ZC2HC1A	1.56368999778073e-61	-0.610191838300623	224	481	3.73972099869239e-57	ZC2HC1A
EIF3E	1.74019982596469e-61	-0.572125255561028	0.52	734	4.16186190377714e-57	EIF3E
CEP126	1.78173198472994e-61	-0.454373257184115	263	565	4.26119021468012e-57	CEP126
SERPINB6	2.11329731568274e-61	-0.549657435937055	577	809	5.05416186018684e-57	SERPINB6
RAB5IF	2.67184889923617e-61	0.761805055783836	627	436	6.38999382741323e-57	RAB5IF
CUTA	3.24162972183789e-61	-0.464465112641044	645	829	7.75268164274749e-57	CUTA
SPATA18	4.13225829235958e-61	-0.538668331118492	285	594	9.88270893200716e-57	SPATA18
COL28A1	4.25917699664634e-61	-0.385954024096332	41	0.24	1.01862477051794e-56	COL28A1
CFAP70	4.93001518571702e-61	-0.468626871726747	214	505	1.17906243181608e-56	CFAP70
NDUFA2	5.03493556831306e-61	-0.550834581469125	597	798	1.20415519051775e-56	NDUFA2
CCDC39.1	5.23514847790448e-61	-0.40218857687328	41	237	1.25203810997563e-56	CCDC39.1
SPINT1	6.16852084013355e-61	0.818145596290799	604	397	1.47526344412634e-56	SPINT1
TMPRSS11D	1.10827335142305e-60	0.410595859514836	176	2	2.65054654726336e-56	TMPRSS11D
ETV6	1.3904299222794e-60	0.580746965275856	497	241	3.32535220212342e-56	ETV6
PKIG	1.63145184851915e-60	-0.485341740208623	222	501	3.9017802409184e-56	PKIG
CLCA4	1.65248681887588e-60	0.614924808094573	0.2	14	3.95208747602354e-56	CLCA4
PDF	1.69853215437956e-60	0.253799001082985	0.17	0	4.06220950041415e-56	PDF
DDX3Y	2.03270426825718e-60	0.436980904881696	185	6	4.86141552796387e-56	DDX3Y
MIR222HG	2.22001357110739e-60	0.338812225030164	199	13	5.30938445666042e-56	MIR222HG
GTPBP2	2.52241862223596e-60	0.457010493215288	257	44	6.03261637693951e-56	GTPBP2
SYDE2	2.56804893888346e-60	-0.351161980335494	0.03	213	6.14174584223369e-56	SYDE2
ARHGEF5	2.83170012999656e-60	0.349603632242611	285	59	6.77229403089977e-56	ARHGEF5
EIF1AY	3.93324722997793e-60	0.353639540270067	0.18	4	9.40675407521522e-56	EIF1AY
C5orf15	4.34373462912412e-60	-0.615285414309316	336	0.58	1.03884757390132e-55	C5orf15
TCIRG1	4.84749586719752e-60	0.567507098987188	466	208	1.15932711159896e-55	TCIRG1
MYO5B	6.15457650033518e-60	0.619605458512993	486	224	1.47192851582016e-55	MYO5B
PMEPA1	6.63211437761491e-60	0.358708369496852	245	39	1.58613647455038e-55	PMEPA1
AC025181.2	7.15483413493713e-60	-0.341667173470362	32	215	1.71115013171157e-55	AC025181.2
PPDPF	7.89360025713479e-60	0.791878951890004	905	954	1.88783343749636e-55	PPDPF
ARL5B	7.89494820498364e-60	0.416513810017439	318	83	1.88815581270389e-55	ARL5B
ANKUB1	8.11231540842432e-60	-0.506318193347794	133	386	1.94014135307876e-55	ANKUB1
KRT19	9.09561501969462e-60	0.987199635630908	929	938	2.17530728811017e-55	KRT19
IFT172	1.11564829008691e-59	-0.567235882786155	357	612	2.66818445057185e-55	IFT172
PPP1R36	1.16859835520262e-59	-0.46642695979714	88	315	2.7948198263026e-55	PPP1R36
DHRS7B	1.20086143988147e-59	-0.518892386413808	0.2	439	2.87198021962052e-55	DHRS7B
SPRR1B	1.5018587990223e-59	1.16591642521114	169	1	3.59184550374173e-55	SPRR1B
DNAH9	1.51912876783023e-59	-0.427770674765924	0.23	541	3.63314836114278e-55	DNAH9
CLDN23	1.77053072297399e-59	0.585813074550374	402	0.15	4.23440127706459e-55	CLDN23
SPRR3	2.06731469876295e-59	1.60962894727959	179	5	4.94418983356146e-55	SPRR3
NQO1	2.09185217551193e-59	-0.786599856370179	498	725	5.00287366295433e-55	NQO1
EPS8L1	2.25878725101474e-59	1.08590194952623	571	379	5.40211558952685e-55	EPS8L1
ATP6AP2	3.07222344650405e-59	-0.540059081829626	412	639	7.34752959465909e-55	ATP6AP2
TPM3	3.08408710936874e-59	0.708698332379365	679	519	7.37590273076627e-55	TPM3
CLDN1	3.57815559641108e-59	1.01153708332749	467	221	8.55751692437674e-55	CLDN1
ITGB3BP	4.67721053382139e-59	-0.467715987082381	115	345	1.11860167126872e-54	ITGB3BP
C11orf98	5.22892203164533e-59	0.270047438989591	195	12	1.2505489930883e-54	C11orf98
AZIN1	5.72075498920202e-59	-0.674466493317787	504	714	1.36817576321756e-54	AZIN1
PPP1R32	9.26383540931794e-59	-0.451211550503096	152	419	2.21553887649248e-54	PPP1R32
COMMD3	1.34330699580384e-58	-0.418303844138888	231	483	3.21265301116446e-54	COMMD3
WBP1	1.54845796742034e-58	0.377467912975091	0.29	62	3.70329207488249e-54	WBP1
DNAH2	1.56760287253485e-58	-0.437830783578039	149	408	3.74907902995434e-54	DNAH2
TRANK1	1.75215348408975e-58	0.351721351064583	256	44	4.19045027254905e-54	TRANK1
OCEL1	1.76521118369566e-58	-0.465386587268218	243	501	4.22167906692653e-54	OCEL1
FAM47E	1.7742600169655e-58	-0.441539201190803	93	317	4.24332025657469e-54	FAM47E
ANKLE2	2.29262120550864e-58	0.701517645961671	0.48	221	5.48303287509447e-54	ANKLE2
PGD	2.36802664236715e-58	0.622064151393405	536	295	5.66337251788528e-54	PGD
AKR7A2	2.63245101431258e-58	-0.493517575641208	358	607	6.29576984582997e-54	AKR7A2
LINC02345	2.84587098255246e-58	-0.454004892688843	67	277	6.80618504187246e-54	LINC02345
NCOA7	2.9078309476513e-58	1.08100770090081	551	327	6.95436849440286e-54	NCOA7
FANK1	4.59329417635024e-58	-0.492474679018504	243	533	1.09853223521592e-53	FANK1
S100A8	4.81632141411188e-58	2.08387487822553	298	78	1.151871429399e-53	S100A8
ETV7	7.23048631173375e-58	0.376450530969829	251	44	1.72924310631424e-53	ETV7
DAD1	8.5029342707445e-58	-0.51360625503758	664	846	2.03356176019125e-53	DAD1
RPLP2	8.60585926630732e-58	-0.360517495379766	938	995	2.05817730213006e-53	RPLP2
CETN3	1.11664039855402e-57	-0.500420302583318	168	404	2.6705571771818e-53	CETN3
TMEM231	1.14371454350317e-57	-0.424963276215641	253	561	2.73530770224219e-53	TMEM231
C19orf33	1.17978228632099e-57	0.872215364581994	762	748	2.82156731596527e-53	C19orf33
FOXQ1	2.35166978792497e-57	0.308502189074577	195	15	5.62425346480136e-53	FOXQ1
LRRC61	2.39233777625669e-57	-0.490464834805357	154	393	5.7215150256955e-53	LRRC61
BUD23	2.69733698573326e-57	-0.565387351168279	507	0.72	6.45095113507967e-53	BUD23
ERH	2.75614760646118e-57	-0.506569769799427	668	851	6.59160261561257e-53	ERH
LMNA	2.89582231325051e-57	0.946369320857494	728	638	6.92564864436992e-53	LMNA
SLC7A5	3.11043330735909e-57	0.428763017097262	163	1	7.43891229788001e-53	SLC7A5
POF1B	3.37580594675078e-57	0.260977874249124	232	33	8.07357750224917e-53	POF1B
CALM1	3.45012800524341e-57	-0.611892963363363	866	968	8.25132613734013e-53	CALM1
SLC2A10	3.46748748054542e-57	-0.47498963042988	206	439	8.29284305847243e-53	SLC2A10
LZTFL1	3.82213616780236e-57	-0.557266918269938	227	477	9.14102085891613e-53	LZTFL1
LURAP1L	3.98355397718526e-57	0.612453189325061	328	101	9.52706769183627e-53	LURAP1L
VKORC1	4.26381459147903e-57	-0.385755199954177	117	337	1.01973389769812e-52	VKORC1
MED15	4.58509628673739e-57	0.529228707753425	431	169	1.09657162793611e-52	MED15
XBP1	4.78482261350207e-57	-0.803898124725617	648	804	1.14433817624516e-52	XBP1
YWHAE	1.19793708711825e-56	-0.56173624091096	777	926	2.864986337552e-52	YWHAE
ICAM1	1.22467834578042e-56	0.686675239175199	225	32	2.92894073176844e-52	ICAM1
ALOX15	1.27964310685512e-56	-0.623576575454716	374	623	3.06039445435471e-52	ALOX15
TSPAN13	1.34682524661249e-56	-0.675466615486202	517	705	3.22106725979842e-52	TSPAN13
PTPRN2	1.4163272411061e-56	-0.549596174611707	266	501	3.38728822982934e-52	PTPRN2
ERICH5	1.4502449485743e-56	-0.458546914861712	149	387	3.46840581901029e-52	ERICH5
PTPRH	1.46641571585608e-56	0.271766140487383	181	0.01	3.50707982604141e-52	PTPRH
MT-CO3	1.55442408009166e-56	-0.495786335869576	954	927	3.71756062994722e-52	MT-CO3
MAL2	2.09208724330011e-56	0.904203156234138	688	598	5.00343585107655e-52	MAL2
CFAP299	2.83745627034241e-56	-0.464672330844467	128	369	6.78606041615091e-52	CFAP299
SMDT1	3.05568790308698e-56	-0.453955036524391	644	836	7.30798318902282e-52	SMDT1
COPE	3.12644390772348e-56	-0.475831872279669	623	793	7.47720324971148e-52	COPE
ABHD12B	4.20146080510301e-56	-0.40560918997329	48	238	1.00482136614844e-51	ABHD12B
AC005392.2	5.78347815123262e-56	0.337684315044554	158	0	1.38317663464879e-51	AC005392.2
TRIM38	5.81755657468559e-56	0.492609474222091	0.4	155	1.39132683040181e-51	TRIM38
HIST1H4H	6.2607753725655e-56	0.897496193620758	197	18	1.49732703810276e-51	HIST1H4H
CCDC113	6.84820643569189e-56	-0.432847179526107	253	548	1.63781705116007e-51	CCDC113
TNFAIP3	7.01660427013511e-56	1.05464926890488	533	0.3	1.67809107724551e-51	TNFAIP3
PSMA1	7.09865028274185e-56	-0.573129943237719	437	643	1.69771320162054e-51	PSMA1
GABRE	9.04546553796206e-56	0.252893012603947	187	13	2.16331353805901e-51	GABRE
TRIM29	9.79418525559477e-56	0.715955911516611	561	318	2.34237734572804e-51	TRIM29
TRIM5	1.02382662780914e-55	0.288503789965762	239	0.04	2.44858376306834e-51	TRIM5
CCDC74B	1.13770665028102e-55	-0.522381374750543	167	422	2.7209392248121e-51	CCDC74B
REEP3	1.21215613392964e-55	0.676481583218405	555	347	2.89899260990612e-51	REEP3
PARVA	1.34178351001456e-55	-0.50567368459568	289	521	3.20900944255083e-51	PARVA
PRDX1	1.36167944697616e-55	-0.614732142443958	831	974	3.25659256538819e-51	PRDX1
ADH6	1.42358877253148e-55	-0.323458821391623	16	173	3.40465490838628e-51	ADH6
SOD2	1.75543121687948e-55	0.974158519489176	557	318	4.19828929828896e-51	SOD2
SAMD4A	1.77239277015343e-55	0.33724268184256	179	0.01	4.23885454909895e-51	SAMD4A
LAMTOR2	2.36008412683351e-55	-0.526179954326967	488	686	5.64437719773502e-51	LAMTOR2
SPAG17	2.63397657339046e-55	-0.404203132018599	243	544	6.29941837292061e-51	SPAG17
FSD1L	2.98099136010638e-55	-0.464001677229587	86	298	7.12933893683042e-51	FSD1L
TOP1	3.00315414503156e-55	0.7596135523726	617	417	7.18234345325749e-51	TOP1
BCL2A1	3.71370970287191e-55	0.87331335345528	0.2	21	8.88170812538845e-51	BCL2A1
TCTEX1D1	5.66653839796358e-55	-0.401480903130586	147	0.4	1.35520932325697e-50	TCTEX1D1
MAP1B	6.87012562226532e-55	-0.439294279950637	142	0.39	1.64305924382097e-50	MAP1B
STX3	7.51613943972096e-55	0.456110806870426	351	115	1.79755990840366e-50	STX3
LINC00326	7.7423126880818e-55	-0.391425791116177	48	239	1.85165150248164e-50	LINC00326
BANF1	7.78013509485372e-55	-0.57379820839546	0.6	791	1.86069710928522e-50	BANF1
AL353622.1	7.94139767125659e-55	-0.376114264542943	61	258	1.89926466705773e-50	AL353622.1
AL355601.1	1.01161361834485e-54	-0.329135463184672	13	164	2.41937512963354e-50	AL355601.1
NGRN	1.29454063675043e-54	0.501357389760569	464	202	3.09602338685232e-50	NGRN
TBCA	1.30753966046572e-54	-0.603594552712173	771	903	3.12711185196982e-50	TBCA
NUTM2A-AS1	1.66119699718041e-54	0.442999398121009	307	86	3.97291873845668e-50	NUTM2A-AS1
LRRC73	2.01171906786287e-54	-0.432869274232748	126	356	4.81122732270084e-50	LRRC73
NPC1	2.57197186427627e-54	0.334848800430824	239	42	6.15112791060314e-50	NPC1
ARFGEF3	3.15881176320402e-54	-0.594016568499726	374	0.58	7.55461421287875e-50	ARFGEF3
N4BP1	3.23313917755228e-54	0.444890018136594	385	144	7.73237565703403e-50	N4BP1
CFL2	4.32855013407653e-54	0.456821685876831	312	0.09	1.03521605006574e-49	CFL2
TIMP2	4.34274188927132e-54	0.451621905429975	0.23	38	1.03861015023813e-49	TIMP2
FAIM	4.49042177908647e-54	-0.525527931567204	233	468	1.07392927268632e-49	FAIM
NDUFAF8	4.56304728422661e-54	-0.438276662043035	383	609	1.09129838849564e-49	NDUFAF8
NDUFB1	5.44224608114787e-54	-0.48329786501917	0.78	0.92	1.30156757276732e-49	NDUFB1
ERICH2	5.62618144592316e-54	-0.339963278256588	32	203	1.34555755460698e-49	ERICH2
GAS2L2	7.12432325553977e-54	-0.387777889899975	106	333	1.70385314979489e-49	GAS2L2
SPATA4	7.30386494273973e-54	-0.428464952316778	85	294	1.74679233970563e-49	SPATA4
CFAP221	8.08618665666547e-54	-0.444350776428399	192	462	1.93389240080811e-49	CFAP221
HSPBP1	8.26537541632926e-54	-0.597879831757173	416	638	1.97674718456931e-49	HSPBP1
SDC1	9.35284216047235e-54	0.709700205410295	458	233	2.23682573109857e-49	SDC1
HIST1H1E	9.41358652269162e-54	0.398867567428641	164	5	2.25135335276693e-49	HIST1H1E
FST	9.65382462583237e-54	1.22971743747091	157	2	2.30880869751407e-49	FST
AK9	9.83065320436618e-54	-0.415063229278994	206	466	2.35109902035622e-49	AK9
PABPC1	1.17033983467779e-53	0.6521015310145	781	765	2.79898474861541e-49	PABPC1
CYP27A1	1.3147382222295e-53	-0.411160781176182	58	0.25	3.14432793228407e-49	CYP27A1
TARS	1.39400062418895e-53	0.464979386865629	344	114	3.3338918928103e-49	TARS
TMC5	1.40685233919019e-53	-0.50946511333619	619	835	3.36462805440725e-49	TMC5
SRD5A2	1.52092271592358e-53	-0.411132489689762	58	251	3.63743876740283e-49	SRD5A2
BIRC3	1.60691623453071e-53	0.780783426507874	365	136	3.84310086650365e-49	BIRC3
DNAH7	2.25574226210028e-53	-0.467173856103495	224	485	5.39483319403902e-49	DNAH7
MTG1	2.96649390928701e-53	0.352396500754333	239	43	7.09466683345081e-49	MTG1
CNN2	3.39561752339441e-53	0.595284216946998	487	261	8.12095886895007e-49	CNN2
VPS28	3.98035811199853e-53	-0.483595935747349	582	777	9.51942446065567e-49	VPS28
RPL4	4.03218529945096e-53	-0.446662241751144	785	946	9.64337436216692e-49	RPL4
NME7	4.34105464793481e-53	-0.600017919211877	245	0.48	1.03820662960009e-48	NME7
NR2F1	5.34185653256885e-53	-0.26458925136589	15	166	1.27755840832917e-48	NR2F1
LPAR3	5.35303241062171e-53	-0.444038013803282	108	317	1.28023123132429e-48	LPAR3
HAGHL	5.64173773681155e-53	-0.367464791916256	188	445	1.34927799713585e-48	HAGHL
PPP1R13L	6.22032955191071e-53	0.427697423559002	294	0.08	1.48765401563497e-48	PPP1R13L
IRF9	7.43553257804026e-53	0.40209498619857	298	79	1.77828197136411e-48	IRF9
NEK10	7.79343283152367e-53	-0.414408633368887	161	413	1.8638773959872e-48	NEK10
ETS2	9.42939009265387e-53	0.875032397305186	528	318	2.2551329345591e-48	ETS2
TRAPPC2L	9.96651162664026e-53	-0.479856406670444	339	564	2.38359092062728e-48	TRAPPC2L
HS3ST6	1.03383639552337e-52	-0.407317506622536	83	286	2.47252312353369e-48	HS3ST6
AC007325.4	1.07224670131047e-52	-0.279355468833289	0.03	198	2.56438521085413e-48	AC007325.4
MDK	1.09150574246334e-52	1.01001482509013	697	515	2.61044513367532e-48	MDK
PIEZO1	1.15343333190495e-52	0.526143889264443	241	46	2.75855115658387e-48	PIEZO1
KRT80	1.23176810731303e-52	0.685992967094993	381	146	2.94589660544985e-48	KRT80
GRAMD2B	1.26324826943745e-52	1.03354492195876	559	382	3.02118456118661e-48	GRAMD2B
VDAC3	1.36237615892662e-52	-0.604711711457181	408	622	3.2582588216889e-48	VDAC3
CCDC151	1.59774118501636e-52	-0.382820081355519	135	372	3.82115781808513e-48	CCDC151
PIGR	1.86696046155949e-52	-0.963246678242452	589	817	4.46502263986567e-48	PIGR
RAB32	1.86731529540292e-52	0.39666355761692	194	21	4.46587126048563e-48	RAB32
ELL2	2.29863398000102e-52	0.529282061833107	418	184	5.49741302657045e-48	ELL2
MTUS1	2.42656936045948e-52	0.559308806400496	482	243	5.80338328247488e-48	MTUS1
IGLV3-19	2.44672238049593e-52	4.76723609129363	148	0	5.85158124519407e-48	IGLV3-19
GSTA3	2.65889500962778e-52	-0.403118630984291	26	189	6.35901330502581e-48	GSTA3
TMEM121	2.8493337263322e-52	-0.285733021834247	25	184	6.8144665398961e-48	TMEM121
LRRIQ3	2.88403233170829e-52	-0.434362807139548	61	0.25	6.89745172451354e-48	LRRIQ3
CHD2	2.93896122120964e-52	0.68685449544708	501	259	7.02881965664497e-48	CHD2
DCTN3	3.39653563224256e-52	-0.528276551061464	396	605	8.12315461807131e-48	DCTN3
PLPP2	3.50556222538921e-52	-0.487902631532135	644	0.86	8.38390261824084e-48	PLPP2
NPIPB4	3.77515410742082e-52	0.386787311430442	163	6	9.02865856330762e-48	NPIPB4
SLC35A3	3.84151706160471e-52	-0.459750176682747	342	565	9.18737220453383e-48	SLC35A3
CCNI	3.87740485637528e-52	-0.426042944322421	0.67	827	9.27320145450711e-48	CCNI
CCL4L2	5.07345945612451e-52	1.46142749411364	159	5	1.21336856352674e-47	CCL4L2
OAZ1	5.16028825732158e-52	-0.418518873065593	879	975	1.23413453962103e-47	OAZ1
RPL38	5.16380236482042e-52	-0.34810226102747	878	974	1.23497497357045e-47	RPL38
CAPN2	5.49847139828733e-52	0.682418295571636	774	797	1.3150144196144e-47	CAPN2
GRINA	5.52685611197716e-52	0.707806019338536	568	0.35	1.32180290774046e-47	GRINA
NAT14	6.51262009705525e-52	-0.405108804860076	116	331	1.55755822241173e-47	NAT14
ARHGEF3	6.66279824595305e-52	0.325233648689947	275	67	1.59347482850213e-47	ARHGEF3
LAMTOR4	6.89594751652989e-52	-0.433488746563143	637	816	1.64923480805329e-47	LAMTOR4
GADD45GIP1	8.5595053833548e-52	-0.389294540324456	629	808	2.04709130748313e-47	GADD45GIP1
BCL3	8.61011055323825e-52	0.723916320213016	366	147	2.05919403991246e-47	BCL3
NT5C2	1.07076039025148e-51	0.460066816717155	427	0.18	2.56083054932543e-47	NT5C2
ALDH3B1	1.11185853988703e-51	-0.493965981175307	443	676	2.65912088399381e-47	ALDH3B1
NPIPB5	1.24796147246521e-51	0.392786355228814	199	24	2.9846246575478e-47	NPIPB5
OVOL1	1.49735140223587e-51	0.297965031636708	188	19	3.58106561358731e-47	OVOL1
TRIM25	1.57056888906907e-51	0.477397291770544	405	165	3.7561725550976e-47	TRIM25
CCL3L1	1.67012062622396e-51	1.16445427989031	153	3	3.99426048967721e-47	CCL3L1
KRT16	1.67771414465548e-51	0.634410527484314	169	0.01	4.01242114835803e-47	KRT16
SHISA5	1.89708141003349e-51	0.583118599353381	556	328	4.53705990023609e-47	SHISA5
SP140L	2.0327313532536e-51	0.317985101225534	326	101	4.86148030444132e-47	SP140L
SLC16A11	2.15323105764782e-51	-0.268369225109802	52	232	5.14966739747054e-47	SLC16A11
SERPINF1	2.176389969052e-51	-0.558468145281325	361	566	5.20505424998476e-47	SERPINF1
HAGH	2.22635720246991e-51	-0.527845797673399	346	567	5.32455588542704e-47	HAGH
SLFN5	2.2724421391184e-51	0.7147805840219	589	367	5.43477261991558e-47	SLFN5
DYNLT1	2.53056898816741e-51	-0.563466465141138	809	938	6.05210879210118e-47	DYNLT1
MAATS1	2.59274490167518e-51	-0.418390615403752	174	422	6.20080870684637e-47	MAATS1
OSMR	2.63355873939131e-51	0.331027107762476	249	53	6.29841908112825e-47	OSMR
MSN	3.01088825162832e-51	0.483016776599508	239	47	7.20084034259429e-47	MSN
SESN2	3.62147571303338e-51	0.481409492883768	203	27	8.66112131529064e-47	SESN2
PTMA	4.62968971128408e-51	-0.339754302267089	943	996	1.1072365913507e-46	PTMA
CHMP4A	5.39746808164292e-51	-0.397120009254074	207	431	1.29085846640572e-46	CHMP4A
AFF4	6.40764269211352e-51	0.567497339446333	536	295	1.53245182624587e-46	AFF4
SLK	6.74222252535426e-51	0.507017127313669	526	278	1.61246993916372e-46	SLK
SH3GL1	7.95921970922017e-51	0.421964468787281	359	133	1.9035269856571e-46	SH3GL1
CARD16	8.07493602173073e-51	0.578411505570624	361	134	1.93120169895712e-46	CARD16
OXTR	8.39609899736476e-51	-0.466317988773602	103	314	2.00801103620976e-46	OXTR
AC023300.2	8.57483578352297e-51	-0.386570505088773	0.06	245	2.05075772598735e-46	AC023300.2
TRAFD1	8.6637804268802e-51	0.383589438308155	329	109	2.07202972689267e-46	TRAFD1
PDLIM2	1.01195363634128e-50	0.581414784763784	374	161	2.4201883166738e-46	PDLIM2
RNF19B	1.06258553999901e-50	0.410691000799149	346	117	2.54127957746163e-46	RNF19B
TMEM14B	1.20406090276237e-50	-0.48319725581522	598	784	2.87963205504648e-46	TMEM14B
TTC16	1.23924826690193e-50	-0.374177814832725	83	285	2.96378615512266e-46	TTC16
TAF1D	1.29145392853018e-50	0.779810453927323	528	293	3.08864121547277e-46	TAF1D
MAP6	1.47020152694242e-50	-0.367072200835611	123	349	3.51613397183549e-46	MAP6
CCDC34	1.56631723571425e-50	-0.449704551828405	197	437	3.74600430093421e-46	CCDC34
RPS2	1.88164595171402e-50	-0.398998133816584	913	982	4.50014445811924e-46	RPS2
NFU1	2.13409089357054e-50	-0.457388008578369	254	0.47	5.10389178106329e-46	NFU1
HBEGF	2.3925272822715e-50	0.517256921545384	224	42	5.72196824828051e-46	HBEGF
TNS4	2.63955874164011e-50	0.294619731476149	172	13	6.3127686865065e-46	TNS4
SEC62	2.74349740122281e-50	-0.405798902878085	722	896	6.56134838476446e-46	SEC62
CXCL11	2.82732263779981e-50	0.582236692705414	146	1	6.76182482056202e-46	CXCL11
SYAP1	2.95140322875566e-50	-0.59543633677526	459	644	7.05857596189203e-46	SYAP1
CAST	3.37883666118602e-50	0.623344945696812	805	758	8.08082575889248e-46	CAST
B9D2	3.68623454243768e-50	-0.454262652772766	273	516	8.81599853169396e-46	B9D2
CAPG	3.87033524305914e-50	0.594575676738402	505	279	9.25629376730023e-46	CAPG
COPS6	4.82135273844754e-50	-0.461698041802033	0.4	0.61	1.15307472092711e-45	COPS6
SLC25A25	5.13527496815157e-50	0.51539430836313	0.36	139	1.22815236138313e-45	SLC25A25
OPTN	5.58134265407395e-50	0.696954229515156	591	381	1.33483390914833e-45	OPTN
AL355312.4	5.64109071996296e-50	0.438819103118187	0.22	0.04	1.34912325658634e-45	AL355312.4
MORN3	6.23298379958833e-50	-0.373174159668761	149	382	1.49068040550954e-45	MORN3
CORO1C	7.53221336490966e-50	0.470172117007486	319	107	1.80140414835179e-45	CORO1C
MRPL55	8.25984654149335e-50	-0.456050268890329	383	594	1.97542489886355e-45	MRPL55
COA3	8.41217834161642e-50	-0.499413847046837	538	733	2.01185657218098e-45	COA3
CD274	8.70172145565388e-50	0.324987095077643	0.18	17	2.08110370333418e-45	CD274
SMYD2	9.84347747942093e-50	-0.455183279695276	236	469	2.35416607397831e-45	SMYD2
NPHP1	1.02593777063722e-49	-0.452849030433117	239	504	2.45363277225598e-45	NPHP1
THYN1	1.13138520720092e-49	-0.45394534769748	215	437	2.70582086154172e-45	THYN1
ADH7	1.29427124772544e-49	0.715765536543462	392	169	3.09537911606016e-45	ADH7
CCL4	1.47113625904357e-49	1.34619473118363	155	6	3.51836947712859e-45	CCL4
BOLA2-SMG1P6	1.76538449247265e-49	0.285601609065465	0.23	42	4.2220935521976e-45	BOLA2-SMG1P6
CLTA	1.76872355035937e-49	-0.505779822121413	762	917	4.23007924303946e-45	CLTA
SERPINA6	2.00131096380436e-49	-0.315111017777899	4	0.13	4.78633530103451e-45	SERPINA6
ZC3HAV1	2.19465242609184e-49	0.616112852307778	471	239	5.24873074224125e-45	ZC3HAV1
PLEKHO1	2.84060467865501e-49	0.291810604152271	169	12	6.79359014947131e-45	PLEKHO1
DENND2C	3.03134693809811e-49	0.464745831148564	0.32	102	7.24976933715544e-45	DENND2C
RBMS2	3.4314815390134e-49	0.379292617240901	0.3	92	8.20673124870446e-45	RBMS2
C15orf65	3.57640975238923e-49	-0.485095381934167	141	349	8.55334156381408e-45	C15orf65
THBS1	3.63801398555535e-49	0.508203890759776	156	7	8.70067424785417e-45	THBS1
TNIP1	3.84128170516873e-49	0.588908765183827	443	209	9.18680932608153e-45	TNIP1
POLR2A	3.8440280045509e-49	0.817498132227501	517	268	9.19337737568394e-45	POLR2A
TOR1B	3.8896000410268e-49	0.319946855935756	269	69	9.30236745811968e-45	TOR1B
SBDS	4.30499184806606e-49	0.602045803482611	541	334	1.02958185038348e-44	SBDS
CMTM4	4.56042714010691e-49	-0.409253759133756	181	402	1.09067175482797e-44	CMTM4
TRIM69	4.6363521749848e-49	0.43882843862314	342	117	1.10882998616936e-44	TRIM69
DYNLRB1	4.63703263745934e-49	-0.528117820076552	696	842	1.10899272557477e-44	DYNLRB1
DGKA	4.64631642009218e-49	0.272622699014313	235	0.05	1.11121303502925e-44	DGKA
ARID5B	5.01211999411123e-49	0.629996851660008	367	152	1.19869861779164e-44	ARID5B
FABP5	5.07744055374945e-49	0.997183031164985	471	258	1.21432068283472e-44	FABP5
CD109	5.45443719288009e-49	0.305163432074329	172	14	1.3044831990492e-44	CD109
UBAC1	6.31091627443033e-49	-0.530861316378402	331	551	1.50931873619276e-44	UBAC1
NUB1	7.13384836740282e-49	0.50824431524763	426	186	1.70613117554806e-44	NUB1
KIAA2012	7.2865038471089e-49	-0.32312796886026	0.1	314	1.74264026007457e-44	KIAA2012
MMP7	7.61738188706432e-49	0.705087227415283	212	38	1.8217730521103e-44	MMP7
CCDC65	8.70986706774839e-49	-0.461407082429313	195	447	2.0830518079227e-44	CCDC65
ZSWIM4	8.71234361655559e-49	0.287796236484713	204	31	2.08364409933543e-44	ZSWIM4
DTHD1	9.19823391828018e-49	-0.378523052767319	201	465	2.19984962389589e-44	DTHD1
BCL9L	1.06415131669835e-48	0.398607982177639	334	112	2.54502428901577e-44	BCL9L
CDC16	1.09117616770427e-48	-0.598884433528244	311	514	2.60965692268153e-44	CDC16
TNFRSF10B	1.13552541873774e-48	0.457160121215959	271	73	2.71572259145319e-44	TNFRSF10B
FLII	1.22275514464066e-48	0.605333176226601	542	305	2.92434120392259e-44	FLII
C3orf52	1.25834154089667e-48	0.44276768007305	291	86	3.00944962920849e-44	C3orf52
SOCS3	1.5889768932942e-48	0.71418479243674	0.4	179	3.80019713800241e-44	SOCS3
ARHGAP23	1.67323670842566e-48	0.325721563084722	0.24	53	4.00171291187082e-44	ARHGAP23
PNPLA4	1.78706050080179e-48	-0.415380910218346	189	399	4.27393389371756e-44	PNPLA4
DENND6B	1.99525492062646e-48	-0.370911647890799	222	478	4.77185166817023e-44	DENND6B
CLCF1	2.5236497862097e-48	0.528788918831069	239	55	6.03556082869912e-44	CLCF1
AHNAK2	2.66871030617414e-48	0.466467047715928	387	153	6.38248756824607e-44	AHNAK2
ADGRF4	2.67076784897341e-48	0.323638181017034	152	6	6.3874083876048e-44	ADGRF4
TMEM140	2.82112733704656e-48	0.363692951624332	195	27	6.74700813928055e-44	TMEM140
RANGAP1	2.90088869406873e-48	0.44611311723448	311	97	6.93776540073478e-44	RANGAP1
DAPK3	2.96951229636057e-48	0.577288516762533	316	106	7.10188560797594e-44	DAPK3
TUFT1	3.10157368500554e-48	0.385621539617516	261	67	7.41772362505924e-44	TUFT1
MAPK8IP3	3.2801859787285e-48	0.506057240141944	283	79	7.84489278672707e-44	MAPK8IP3
CRB3	3.91379652000173e-48	0.593815867504988	478	256	9.36023575723614e-44	CRB3
HSPB8	4.10210964916236e-48	0.446978850543853	138	1	9.81060543693669e-44	HSPB8
CDC37	4.22996170015944e-48	0.677564029868898	636	459	1.01163764021013e-43	CDC37
MGP	5.21149110435806e-48	-0.281859042491583	13	148	1.24638021251827e-43	MGP
STK17A	5.47159711565006e-48	0.575759592022254	0.51	274	1.30858716617887e-43	STK17A
NDRG1	6.02208101232944e-48	0.372803569855896	236	0.05	1.44024089490871e-43	NDRG1
POLR3K	8.27159876553835e-48	-0.428290047747423	226	0.44	1.97823556076615e-43	POLR3K
GLIPR1	8.97466192704754e-48	0.400142657139025	178	19	2.14638014647269e-43	GLIPR1
LRRFIP2	9.42941084677693e-48	0.49034335057942	449	0.22	2.25513789811517e-43	LRRFIP2
RBP1	1.02954780932057e-47	-0.526123785923905	76	255	2.46226654077106e-43	RBP1
USP51	1.16143652013634e-47	-0.310645348614553	42	207	2.77769158155807e-43	USP51
GBP5	1.28759794721049e-47	0.4706900730668	193	28	3.0794192505486e-43	GBP5
ACSL4	1.38872611591225e-47	0.286043565435225	249	61	3.32127737881573e-43	ACSL4
MARCKS	1.41035456665386e-47	-0.380849119013244	557	755	3.37300398160938e-43	MARCKS
ITGB1	1.43370019113177e-47	0.734754618972294	641	474	3.42883737711075e-43	ITGB1
NBPF14	1.48167769598049e-47	0.255990881255208	207	35	3.54358037770693e-43	NBPF14
C17orf49	2.70859946226028e-47	0.288325472076229	238	52	6.47788647394169e-43	C17orf49
CKLF	2.81976233783862e-47	-0.434309125917344	189	406	6.74374360717485e-43	CKLF
PPP1R7	2.86284070868714e-47	-0.500858936756298	401	596	6.84676983889617e-43	PPP1R7
NDUFA8	2.98593605738139e-47	-0.440002510847141	406	609	7.14116467483333e-43	NDUFA8
APOBEC3B	3.07716641567031e-47	0.326824879799574	138	1	7.35935119971712e-43	APOBEC3B
VSIR	3.10124143555999e-47	0.492045673310038	446	218	7.41692901728528e-43	VSIR
TMSB4X	4.53007861699984e-47	0.613220458444992	933	933	1.08341360204168e-42	TMSB4X
BACH1	4.76672644404419e-47	0.327543423684763	254	62	1.14001029635761e-42	BACH1
RUBCN	4.99925110890207e-47	0.272293076817269	0.21	37	1.19562089520502e-42	RUBCN
BACH2	6.14973450477687e-47	0.344371928428297	0.14	3	1.47077050416244e-42	BACH2
RBCK1	6.30791412946436e-47	0.645267425094316	575	366	1.5086007432027e-42	RBCK1
CCNDBP1	6.33809269882428e-47	-0.532953205246719	315	521	1.51581824985081e-42	CCNDBP1
CTSV	7.10024729201938e-47	0.275671748932599	159	11	1.69809514235936e-42	CTSV
BTG3	9.39180637557052e-47	0.550973547355753	485	0.25	2.24614441278144e-42	BTG3
ZMYND12	9.50378781355714e-47	-0.352953723111316	84	277	2.27292589349033e-42	ZMYND12
FNBP4	1.05350201975117e-46	0.563485232422689	472	241	2.51955543043691e-42	FNBP4
TMC4	1.05882322102407e-46	-0.523608332384784	493	684	2.53228161540116e-42	TMC4
GRHL3	1.15998537302913e-46	0.264223951294763	148	6	2.77422101813646e-42	GRHL3
SERPINB8	1.22068491342484e-46	0.261437612828489	0.24	55	2.91939003894685e-42	SERPINB8
ARHGAP27	1.26466085467163e-46	0.438848910060926	0.32	112	3.02456290003267e-42	ARHGAP27
AC016831.7	1.29663043575716e-46	0.251433577620802	162	12	3.10102135015683e-42	AC016831.7
MPRIP	1.34316896333631e-46	0.518929678791601	391	166	3.21232289271513e-42	MPRIP
AP001453.2	1.35876130486389e-46	0.255151806022835	169	17	3.24961353671248e-42	AP001453.2
SERPINB3	1.43328850150316e-46	1.89438678408681	494	0.3	3.42785278019497e-42	SERPINB3
MAP9	1.46112136103842e-46	-0.49650360055952	273	505	3.49441784705949e-42	MAP9
FDXR	1.47217841765558e-46	-0.482091599179839	178	386	3.52086190366508e-42	FDXR
MAOB	1.58362931524181e-46	-0.32949798942436	15	0.15	3.78740787033231e-42	MAOB
HLA-DMA	1.59842913534569e-46	-0.542758809407659	386	595	3.82280312009276e-42	HLA-DMA
P4HA2	1.71708004459901e-46	-0.364733978668601	235	472	4.106568634663e-42	P4HA2
LRRC45	1.73209702103299e-46	-0.395176307982158	0.11	308	4.14248323550251e-42	LRRC45
IL1RL1	1.78938911478325e-46	0.957393502402879	134	1	4.27950300691563e-42	IL1RL1
C16orf46	1.80940792645922e-46	-0.348879848293353	46	212	4.32737999691987e-42	C16orf46
RBM24	1.94779598219291e-46	-0.313797675688802	44	208	4.65834887101255e-42	RBM24
PRSS8	1.97419342717298e-46	0.747211169431291	387	182	4.72148100042689e-42	PRSS8
SMAD3	2.07228816234821e-46	0.494424292941626	452	222	4.95608436907198e-42	SMAD3
TP53TG1	2.22769325281066e-46	-0.513942285335032	402	605	5.32775118342197e-42	TP53TG1
TES	2.27733763428572e-46	0.62622436100329	523	322	5.44648068615772e-42	TES
APOL1	2.28358726030719e-46	0.540449359872071	414	187	5.46142729175066e-42	APOL1
MAGIX	2.39996780282009e-46	-0.354168266234907	161	377	5.73976299722453e-42	MAGIX
CYP2B6	2.78719065852241e-46	0.288657337529398	206	37	6.6658451789222e-42	CYP2B6
GABARAPL2	3.20644226331506e-46	-0.438807488749402	658	839	7.66852731694429e-42	GABARAPL2
NCF1	3.53891324979149e-46	0.453179672444276	172	18	8.46366492820132e-42	NCF1
RIPK2	4.13247126185877e-46	0.313163551024761	203	34	9.88321826986143e-42	RIPK2
LRRC71	4.19364681223315e-46	-0.299219426993641	172	417	1.00295257161368e-41	LRRC71
HIF1A	4.55762185983477e-46	0.468710797528484	326	116	1.09000084399808e-41	HIF1A
RCC2	4.61457820396218e-46	0.617205150785469	381	0.16	1.10362252325959e-41	RCC2
ARRDC2	4.87697055683518e-46	0.655089189784568	0.3	0.1	1.1663762783727e-41	ARRDC2
HIST1H2BJ	4.99352965554525e-46	0.440064462652522	214	41	1.1942525524202e-41	HIST1H2BJ
HSD11B1L	5.21666726725427e-46	-0.389545930232252	122	322	1.24761814363653e-41	HSD11B1L
ETS1	6.2405807914201e-46	0.264072253673077	158	12	1.49249730207603e-41	ETS1
HIBCH	6.38844881753611e-46	-0.372829272209344	125	324	1.52786141920194e-41	HIBCH
PPOX	6.54686926702937e-46	-0.429117948093943	184	406	1.56574925390274e-41	PPOX
FNDC11	7.56527194045417e-46	-0.362609622528699	78	265	1.80931043727902e-41	FNDC11
STAT6	9.02759669526765e-46	0.537410929895189	522	281	2.15904002564021e-41	STAT6
BATF	9.05995451946453e-46	0.483964097046066	0.2	34	2.16677872287514e-41	BATF
RDH10	9.47208634579601e-46	1.07862185809901	526	364	2.26534417046057e-41	RDH10
SLC4A11	9.94183855509488e-46	0.602724569859421	429	214	2.37769010883649e-41	SLC4A11
ERP29	1.08883771423011e-45	-0.368893564737989	599	766	2.60406427735272e-41	ERP29
RBKS	1.0932910148965e-45	-0.41094599580847	0.11	306	2.61471479122647e-41	RBKS
EPHA2	1.36303305621863e-45	0.623073731660975	508	297	3.25982985725247e-41	EPHA2
ADAM8	1.55204825151284e-45	0.376649857353526	183	26	3.7118785983181e-41	ADAM8
RAPGEFL1	1.5807418955491e-45	0.268110462170998	241	58	3.78050231739522e-41	RAPGEFL1
CCL3	1.65940760949026e-45	0.849864114016817	139	4	3.96863923885691e-41	CCL3
IFT88	1.70735881849294e-45	-0.422205967075299	215	443	4.08331935030773e-41	IFT88
H2AFX	1.73173958363832e-45	0.566381627135788	327	116	4.14162838822941e-41	H2AFX
LSM5	1.79327712511886e-45	-0.472294573176662	474	665	4.28880157243428e-41	LSM5
TLE1	1.88640382192337e-45	0.306594241029821	255	69	4.51152338051193e-41	TLE1
AL121761.2	2.0757693614928e-45	0.250459807477917	174	0.02	4.96441000494618e-41	AL121761.2
RC3H1	2.10211467740784e-45	0.54729883464243	416	187	5.02741746248858e-41	RC3H1
CHID1	2.57634325085777e-45	-0.399613397078551	288	494	6.16158251875143e-41	CHID1
PLA2G16	2.64763756180614e-45	-0.554031483763155	412	605	6.33208999281557e-41	PLA2G16
KIF19	2.82928805319753e-45	-0.32560449341794	137	359	6.76652530802722e-41	KIF19
SPP1	3.02427909635604e-45	1.57437834485502	145	7	7.2328658868451e-41	SPP1
SPINK1	3.30493492924346e-45	0.696071454165075	0.13	1	7.90408237677866e-41	SPINK1
SPRR1A	3.38555011391933e-45	0.460317335680705	129	0	8.09688165244947e-41	SPRR1A
BPIFB1	3.61630740247955e-45	-1.84413863318413	524	0.82	8.64876078377009e-41	BPIFB1
CCDC189	3.67575658459085e-45	-0.372927150766262	203	439	8.79093944770748e-41	CCDC189
MAPK6	4.46701304166062e-45	0.466327952482347	445	213	1.06833083904355e-40	MAPK6
STK17B	4.94445019940552e-45	0.444702792360128	356	148	1.18251470968982e-40	STK17B
LINC01732	5.32354098096153e-45	-0.266814645670802	25	169	1.27317806100676e-40	LINC01732
SMIM6	6.07173659677089e-45	-0.364950130131209	79	266	1.45211652448373e-40	SMIM6
MGMT	6.08282490831059e-45	-0.446621671684088	0.39	591	1.45476840507156e-40	MGMT
WDR93	6.58086541602171e-45	-0.338823808753474	105	307	1.57387977289575e-40	WDR93
BCO2	6.96083013204115e-45	-0.382350325060685	138	344	1.66475213437896e-40	BCO2
RBFOX2	7.73913123763542e-45	0.3494287753673	334	125	1.85089062679289e-40	RBFOX2
GBP4	1.05355495026875e-44	0.603999815875777	309	111	2.51968201906273e-40	GBP4
SGPP2	1.10166333788324e-44	0.272939602525919	257	0.07	2.63473803888155e-40	SGPP2
USP15	1.12732066954816e-44	0.382621236253712	368	147	2.69610011329137e-40	USP15
RPL13	1.29764753712725e-44	-0.310398815422361	963	997	3.10345384979353e-40	RPL13
SNX6	1.38837532041183e-44	0.497535060388887	0.56	354	3.32043841629693e-40	SNX6
SERPINB13	1.47198448925522e-44	0.334047008103185	165	17	3.52039810450279e-40	SERPINB13
SF3A2	1.5402173279389e-44	0.31717620902805	284	83	3.68358376149867e-40	SF3A2
ZNF431	1.599518904981e-44	0.415718423342828	0.29	93	3.82540941315255e-40	ZNF431
MIPEP	1.61095790599932e-44	-0.391452135302468	146	0.35	3.85276692798797e-40	MIPEP
CROCC	1.6776982025673e-44	-0.359781999757761	181	407	4.01238302125997e-40	CROCC
PYCR2	1.72856564751664e-44	-0.427417340322479	215	422	4.13403760260079e-40	PYCR2
ATP5MD	1.80659995544624e-44	0.501029620868155	839	874	4.32066445344523e-40	ATP5MD
DNAJB1	1.86103366852786e-44	1.19350630998594	637	473	4.45084812165122e-40	DNAJB1
TEAD3	2.19528794505121e-44	0.310405498165982	263	74	5.25025064938447e-40	TEAD3
STEAP4	2.44539884133032e-44	0.78446005606068	479	0.29	5.8484158689256e-40	STEAP4
NELFE	2.82841668179163e-44	-0.459106612160362	455	633	6.76444133617285e-40	NELFE
NDN	3.36321523980569e-44	-0.382465905596681	94	274	8.04346556751928e-40	NDN
R3HDM4	3.63615117962928e-44	0.417290341681696	431	211	8.69621916120139e-40	R3HDM4
KYNU	4.02906458993855e-44	0.344814538894374	245	65	9.63591087329703e-40	KYNU
NDUFAB1	4.59146458489693e-44	-0.46893058894171	0.65	818	1.09809467012395e-39	NDUFAB1
RAB36	6.18225313460701e-44	-0.357384070215976	189	431	1.47854765967261e-39	RAB36
TRIP6	6.25812262379347e-44	0.48336461000111	428	216	1.49669260670645e-39	TRIP6
ARID5A	8.68228350619948e-44	0.296296869999787	204	39	2.07645492334267e-39	ARID5A
ZNF295-AS1	9.41144058884797e-44	-0.336435586269658	38	191	2.25084013122888e-39	ZNF295-AS1
STEAP3	1.00486921768952e-43	-0.413198522734654	167	0.37	2.40324522102627e-39	STEAP3
SMIM14	1.06961046968089e-43	-0.413000554096416	0.6	777	2.55808039928882e-39	SMIM14
PNPT1	1.100266756041e-43	0.462945773932747	378	0.16	2.63139797374767e-39	PNPT1
TSPAN3	1.11342679522102e-43	0.609464667510815	778	799	2.66287152345059e-39	TSPAN3
GRB2	1.16753523282212e-43	0.476661445323927	0.47	0.24	2.79227726281739e-39	GRB2
SLC39A3	1.16886869600753e-43	-0.328118724596425	125	313	2.79546637337161e-39	SLC39A3
RPL34	1.27873410411002e-43	-0.307633474102481	942	994	3.05822048338953e-39	RPL34
UNC119B	1.32836643892681e-43	-0.401100644845624	183	393	3.17692117533735e-39	UNC119B
NEDD9	1.38226429376426e-43	0.569693992306719	305	108	3.3058232849666e-39	NEDD9
PHACTR4	1.57316121317539e-43	0.551911285339681	502	286	3.76237235743027e-39	PHACTR4
RPRML	1.66732918229057e-43	-0.270958366807338	0	105	3.98758447236613e-39	RPRML
ST3GAL6	1.66864541223636e-43	-0.384851190687097	98	286	3.99073236790447e-39	ST3GAL6
PPIL6	1.79623331348563e-43	-0.317813051015566	307	592	4.29587159253223e-39	PPIL6
CHL1	1.90284032795833e-43	0.469928209599635	419	209	4.55083292834515e-39	CHL1
CNP	2.02624314055613e-43	0.319141656276845	332	121	4.84596309495403e-39	CNP
NMT1	2.10663609418861e-43	0.475491619869729	406	184	5.03823088286149e-39	NMT1
RBM20	2.17941796727844e-43	-0.253184892279647	23	0.16	5.21229601054313e-39	RBM20
TFPI2	2.46924725928743e-43	0.600033924035498	224	55	5.90545174531182e-39	TFPI2
ARL8B	2.65910930877615e-43	0.483027771991468	439	218	6.35952582286905e-39	ARL8B
PRR15	2.78282038800856e-43	-0.42214435613046	436	674	6.65539323996126e-39	PRR15
PRRC2C	3.23957489356991e-43	0.563387558806797	637	447	7.7477673154618e-39	PRRC2C
LINC02265	3.96489971238359e-43	-0.315799041947759	34	0.18	9.4824541521366e-39	LINC02265
SLC2A1	4.15670366713782e-43	0.438754253635126	428	0.2	9.94117249032681e-39	SLC2A1
MORN1	4.41248046799976e-43	-0.329272707832116	142	0.35	1.05528882872682e-38	MORN1
CAVIN3	4.85985347439503e-43	-0.447367383978066	228	439	1.16228255693631e-38	CAVIN3
SSB	5.23732797128489e-43	-0.532266341037939	607	777	1.2525593576125e-38	SSB
ZDHHC7	5.27249873179245e-43	0.419787369299913	374	157	1.26097079669548e-38	ZDHHC7
CYP4X1	5.52257901262107e-43	-0.408059709411124	193	395	1.32077999665846e-38	CYP4X1
CCL7	6.43638315813714e-43	0.874417475913975	122	0	1.53932539610008e-38	CCL7
HINT2	6.94929253850122e-43	-0.391371673365346	418	623	1.66199280350795e-38	HINT2
ACKR4	8.89792708655904e-43	-0.32884035540904	55	215	2.12802824202146e-38	ACKR4
PABPC4	9.35335781295377e-43	0.584772833970793	0.51	0.3	2.23694905454602e-38	PABPC4
CKAP4	9.70377655760041e-43	0.511337142191668	433	229	2.32075520151571e-38	CKAP4
EIF3K	1.03906295686009e-42	-0.407707331880703	672	842	2.48502296762659e-38	EIF3K
ARAP2	1.04905415742908e-42	0.408906515961049	0.33	125	2.50891792290738e-38	ARAP2
SEMA3B	1.13799648314457e-42	0.415509199017556	205	42	2.72163238908855e-38	SEMA3B
CDC42EP1	1.16172246876256e-42	0.334689888768246	243	66	2.77837545629254e-38	CDC42EP1
HACD4	1.26203380169718e-42	-0.412688813954639	219	443	3.01828004013898e-38	HACD4
TTC21A	1.36329623658455e-42	-0.383556592476995	162	372	3.26045927941562e-38	TTC21A
CCT7	1.37273785997823e-42	-0.498302621649799	468	651	3.28303986592393e-38	CCT7
SPEN	1.41647222032897e-42	0.420767711279988	382	0.16	3.38763496213877e-38	SPEN
AC027281.1	1.44044017249217e-42	-0.251245687551227	31	175	3.44495671653227e-38	AC027281.1
HP1BP3	1.47924100833396e-42	0.452484136162603	437	214	3.53775279553149e-38	HP1BP3
ZBTB43	1.5534681609215e-42	0.437148703098725	364	155	3.71527445365985e-38	ZBTB43
MCU	1.80632120221576e-42	0.346491172158771	349	134	4.31999778721921e-38	MCU
INTS10	1.89973433332706e-42	-0.418956943414282	259	0.46	4.54340463158499e-38	INTS10
OAZ2	1.96507021842976e-42	-0.405062955057258	0.23	431	4.69966193439661e-38	OAZ2
RALA	1.98315933434145e-42	0.484262500512446	438	0.22	4.742923864011e-38	RALA
LIF	2.0767348679898e-42	0.33172628066779	0.18	28	4.9667191102844e-38	LIF
AC096637.2	3.03618808400641e-42	-0.346072639158111	0.08	259	7.26134742170973e-38	AC096637.2
IGFBP4	3.082097819851e-42	0.387704256703539	261	78	7.37114514595564e-38	IGFBP4
RNF145	3.47712092294768e-42	0.697619216820438	661	0.49	8.31588239932167e-38	RNF145
C17orf97	3.7069320066435e-42	-0.354200801095174	249	482	8.8654985870886e-38	C17orf97
CCP110	3.8135884891679e-42	-0.382054372466303	216	0.44	9.12057823069395e-38	CCP110
PKP3	4.98102180783996e-42	0.438352538483918	435	218	1.19126117556301e-37	PKP3
FA2H	5.32707305016851e-42	0.341689315603767	268	82	1.2740227906783e-37	FA2H
GCH1	6.2481295710965e-42	0.508212447129824	0.25	74	1.49430266822344e-37	GCH1
FGGY	7.08356727161533e-42	-0.457923774490922	383	0.58	1.69410594867952e-37	FGGY
JOSD1	7.41596232383076e-42	0.366231043509001	311	114	1.77360154936736e-37	JOSD1
LINC01436	8.15215475250113e-42	-0.27852397025177	38	189	1.94966933060817e-37	LINC01436
NDUFA9	8.25158252673372e-42	-0.405072110913313	255	449	1.97344847709364e-37	NDUFA9
PPM1K	8.69162017037803e-42	0.44593242410995	386	0.18	2.07868787994761e-37	PPM1K
MRNIP	8.95531300140126e-42	-0.388295584949389	193	406	2.14175265741512e-37	MRNIP
TAP2	9.32837456425809e-42	0.365910343446311	337	134	2.23097406078796e-37	TAP2
SELENBP1	1.02030318222667e-41	-0.404582673173638	423	649	2.44015709061331e-37	SELENBP1
INPP1	1.10168258013585e-41	0.28629004278197	304	105	2.6347840586529e-37	INPP1
SRSF9	1.17598435903961e-41	-0.420763382472917	583	737	2.81248419307912e-37	SRSF9
CLDND1	1.32857714523856e-41	0.305701935762231	327	123	3.17742510055254e-37	CLDND1
TFE3	1.3981480098625e-41	0.254276430175439	226	54	3.34381078038715e-37	TFE3
SLC38A1	1.41516348691285e-41	0.368498108603425	291	103	3.38450499530076e-37	SLC38A1
GPCPD1	1.47237185216326e-41	0.474287673664512	421	214	3.52132452163366e-37	GPCPD1
CASC1	1.55670828118109e-41	-0.367259387615132	153	367	3.72302352527271e-37	CASC1
FRMD4B	1.73717515585777e-41	0.344698206945517	285	95	4.15462810274944e-37	FRMD4B
DNAH6	1.82311906463302e-41	-0.31169350918645	206	442	4.36017155497633e-37	DNAH6
BTG1	1.92550193017371e-41	1.05675564921994	668	512	4.60503041620344e-37	BTG1
GCHFR	2.19685833006924e-41	-0.419349057620946	305	516	5.25400638219361e-37	GCHFR
RETREG1	2.85237736762344e-41	-0.356172186826256	139	338	6.82174571240821e-37	RETREG1
RNASE1	3.34701277097852e-41	0.780920803567548	326	138	8.00471574307223e-37	RNASE1
CAPS2	3.67273091442015e-41	-0.343504284720825	133	329	8.78370325492722e-37	CAPS2
EPCAM	3.73646810594245e-41	-0.390157326563286	0.63	0.81	8.93613712217196e-37	EPCAM
SLC4A8	4.03054073538536e-41	-0.262794143775581	75	246	9.63944122274762e-37	SLC4A8
ECI1	4.8198067763517e-41	-0.353685972619673	234	436	1.15270498863227e-36	ECI1
MDH1	5.84043864752388e-41	-0.475518079379294	463	637	1.39679930694181e-36	MDH1
CWH43	5.99054938807972e-41	-0.25248225022112	6	116	1.43269979165315e-36	CWH43
SPAG9	6.45430595412804e-41	0.480637888446831	386	172	1.54361181198926e-36	SPAG9
VASP	7.50253192377155e-41	0.390303358118278	406	199	1.7943055348892e-36	VASP
S100A9	8.10889957690724e-41	1.46623934186022	367	164	1.93932442281313e-36	S100A9
ARIH2	8.25242713402657e-41	0.336982400734492	373	157	1.97365047337379e-36	ARIH2
WDR92	9.74994225165117e-41	-0.277787968351097	67	232	2.33179618890489e-36	WDR92
CPA4	1.18197705462169e-40	0.377388452111861	116	0	2.82681632383324e-36	CPA4
PKIB	1.21094422302583e-40	-0.447800431724295	321	526	2.89609420378857e-36	PKIB
PLA2G10	1.40263548231739e-40	-0.39763010867054	268	476	3.35454301951027e-36	PLA2G10
CAV1	1.40575565064443e-40	0.448474035546445	127	5	3.36200521408121e-36	CAV1
MGAT4B	1.51585059736349e-40	0.38336152217997	342	139	3.62530828865453e-36	MGAT4B
LMTK2	1.67169535193605e-40	0.306391964370745	276	89	3.99802660369027e-36	LMTK2
COMMD7	1.97839707502356e-40	-0.336677362702596	159	349	4.73153444462635e-36	COMMD7
TMEM165	2.13693531570035e-40	0.618584155003004	599	443	5.11069450102896e-36	TMEM165
CYP2S1	2.39348193221504e-40	0.34012080736054	258	77	5.72425138908548e-36	CYP2S1
TNRC18	2.48546923835176e-40	0.339151790891159	306	109	5.94424823044207e-36	TNRC18
POP5	4.33169031779937e-40	-0.340250326988051	219	418	1.0359670564049e-35	POP5
HACD3	5.12692901430865e-40	-0.439731073620869	303	505	1.22615634306206e-35	HACD3
POLR2F	5.81232553355126e-40	-0.433141769688985	431	611	1.39007577460412e-35	POLR2F
B4GALT5	6.14178933679311e-40	0.604955883764352	554	379	1.46887033778744e-35	B4GALT5
THRB	6.20490475214401e-40	0.404084332183083	335	139	1.48396502052276e-35	THRB
VAPA	6.54749213886688e-40	-0.484454789502858	697	0.87	1.5658982199314e-35	VAPA
BICC1	7.98556200631189e-40	-0.279158452364328	27	158	1.90982700942955e-35	BICC1
CP	8.05541373036085e-40	-0.420845867682038	382	626	1.9265327477531e-35	CP
SERPINB9	8.67189987765571e-40	0.26378827030975	138	0.01	2.07397157474014e-35	SERPINB9
SRPK1	8.95146622559723e-40	0.348412228545745	372	163	2.14083266251383e-35	SRPK1
PLEKHM1	9.0023384252684e-40	0.322343985836732	282	94	2.15299925778719e-35	PLEKHM1
TINAGL1	9.03951947066297e-40	0.304304394499284	185	35	2.16189147660375e-35	TINAGL1
ACYP1	9.32258567208966e-40	-0.467794216128567	246	452	2.22958958933696e-35	ACYP1
BAG1	9.70117282582313e-40	0.720594435804723	693	621	2.32013249302386e-35	BAG1
BHLHE40	1.01743493528017e-39	0.638119366356859	441	252	2.43329739121606e-35	BHLHE40
ACADVL	1.0342894920596e-39	0.72122611045049	679	531	2.47360674920975e-35	ACADVL
SMIM30	1.04761274326882e-39	-0.398535475322182	0.23	0.42	2.50547063680171e-35	SMIM30
TSPAN14	1.11236651133269e-39	0.387360369651147	423	209	2.66033574850327e-35	TSPAN14
EDN2	1.2495596506084e-39	0.693226935239815	113	0	2.98844686039506e-35	EDN2
PPP2R2A	1.32768830596301e-39	0.484966276409746	537	0.33	3.17529935254114e-35	PPP2R2A
NMI	1.35328653593613e-39	0.435733376001974	479	255	3.23652007934485e-35	NMI
OSER1	1.39182266995348e-39	0.439075936921985	0.39	182	3.32868309746075e-35	OSER1
KRT8	1.40017725287257e-39	0.700163872536571	899	953	3.34866391797005e-35	KRT8
TCEA2	1.69798192198562e-39	-0.386312141766295	174	359	4.0608935646208e-35	TCEA2
RAC1	1.76748316839698e-39	0.409606096803157	854	915	4.22711274553823e-35	RAC1
MRPL23	1.79797087801726e-39	-0.395659438454588	407	598	4.30002715186608e-35	MRPL23
FAM129B	1.91400364328049e-39	0.755329471498048	552	0.38	4.57753111326961e-35	FAM129B
CCDC6	2.0156131796103e-39	0.419925852608039	423	216	4.820540480356e-35	CCDC6
NEDD8	2.02889633804362e-39	-0.412694822541135	658	808	4.85230848206513e-35	NEDD8
SMPD2	2.10151724297659e-39	-0.404817067440946	263	458	5.02598863830282e-35	SMPD2
TMEM14A	2.53971034482626e-39	-0.42060131804605	347	554	6.07397126068649e-35	TMEM14A
GPX2	2.66260887356487e-39	0.714673421393709	345	153	6.36789538201774e-35	GPX2
JKAMP	3.19815560163509e-39	-0.466672264888064	0.29	483	7.64870893687047e-35	JKAMP
SIN3B	3.22395722868915e-39	0.294856665584241	249	73	7.71041610813297e-35	SIN3B
ARL4C	3.36236394938553e-39	0.281522163595888	145	15	8.04142962135043e-35	ARL4C
GABARAPL1	3.38608082136345e-39	0.418879722990757	338	151	8.09815089237282e-35	GABARAPL1
TBC1D8	3.41415651264743e-39	0.422976841609945	269	87	8.1652967156476e-35	TBC1D8
EEF1E1	3.43521077648476e-39	-0.318425917469342	175	0.36	8.21565009304095e-35	EEF1E1
LSM3	3.44954371888096e-39	-0.387067169647336	508	677	8.24992875807571e-35	LSM3
ALDH2	3.61532872852601e-39	-0.430527541305659	0.45	629	8.64642018714281e-35	ALDH2
MSI2	3.73575974187119e-39	-0.398141651068716	417	615	8.93444299865915e-35	MSI2
ZNF749	3.80716384306446e-39	0.321680444196437	169	26	9.10521304707295e-35	ZNF749
GRIN3B	4.05208200354023e-39	-0.287704587526574	113	0.3	9.69095931966681e-35	GRIN3B
VPS35	4.38779461419446e-39	-0.505501762162382	504	667	1.04938495993075e-34	VPS35
SLURP2	5.12598487422002e-39	0.397233564736167	111	0	1.22593054251846e-34	SLURP2
AGR2	6.111357699062e-39	-0.888566483282163	713	0.94	1.46159230730767e-34	AGR2
MT-CYB	6.12110071581351e-39	-0.453236938014025	948	0.92	1.46392244719396e-34	MT-CYB
ZCCHC2	7.07551104927867e-39	0.265027983110948	251	75	1.69217922254549e-34	ZCCHC2
GGPS1	7.27728336305832e-39	-0.285230880894039	106	279	1.74043508910903e-34	GGPS1
PSCA	7.35403613453246e-39	-0.453158818096953	484	711	1.75879128193478e-34	PSCA
DCDC1	1.14172051535657e-38	-0.293075414234471	118	309	2.73053878452678e-34	DCDC1
KNDC1	1.42261191592819e-38	-0.30572666581299	113	299	3.40231865813385e-34	KNDC1
HMGB1	1.6942195663587e-38	-0.426958717205363	799	929	4.05189551490348e-34	HMGB1
CMC2	1.8951131383859e-38	0.37119849873026	377	172	4.53235258176372e-34	CMC2
CFAP161	2.0480270577994e-38	-0.343300097181717	103	282	4.89806151143304e-34	CFAP161
BAK1	2.33205333778367e-38	0.257771623441144	246	73	5.57733876264343e-34	BAK1
EHF	2.4507459054235e-38	0.525971962561235	503	298	5.86120390741083e-34	EHF
XRN1	2.52179294726202e-38	0.432332068485685	379	176	6.03112001267186e-34	XRN1
HRASLS2	2.67565462204147e-38	1.1607433880038	0.51	0.32	6.39909559407439e-34	HRASLS2
CMTM7	2.77008458103044e-38	0.353741866127089	379	174	6.62493428399241e-34	CMTM7
SSR4	2.83894140614673e-38	-0.426569739931824	792	899	6.78961226694051e-34	SSR4
POLD2	2.96581831091056e-38	-0.444432048226645	0.37	554	7.0930510723737e-34	POLD2
AHNAK	3.03347734911806e-38	0.675828758555594	692	585	7.25486442815075e-34	AHNAK
NPEPPS	3.60764104993307e-38	0.498968573904007	529	319	8.62803433501992e-34	NPEPPS
YARS	3.78363978987337e-38	0.480065449606002	316	0.13	9.04895292146115e-34	YARS
TMEM123	4.06128155806732e-38	-0.4423085550958	615	775	9.7129609742738e-34	TMEM123
ORMDL2	4.09944539255152e-38	-0.402812493248977	478	0.66	9.80423360082621e-34	ORMDL2
HCG14	4.47551939949553e-38	-0.270684858709612	33	166	1.07036521958335e-33	HCG14
C17orf82	4.72099781057574e-38	-0.278223045312119	56	207	1.12907383637729e-33	C17orf82
KIAA1217	6.21188424579248e-38	0.425131359780556	397	193	1.48563423622373e-33	KIAA1217
TAGLN3	6.75253406407248e-38	-0.301559165909605	42	182	1.61493604676357e-33	TAGLN3
PBX1	6.92456703574265e-38	-0.359150010447671	189	377	1.65607945226821e-33	PBX1
PIP5K1A	7.0371613820873e-38	0.304412861393683	267	89	1.68300751614e-33	PIP5K1A
GPM6B	7.43608682975183e-38	-0.291238610091261	0.04	175	1.77841452620345e-33	GPM6B
EIF1	7.52430542161859e-38	0.545602095095183	953	981	1.7995128846343e-33	EIF1
MAPKAPK2	7.60580209771042e-38	0.348731018304285	375	171	1.81900362968842e-33	MAPKAPK2
HNRNPL	7.64246120781847e-38	0.421390154789504	387	0.18	1.82777102246187e-33	HNRNPL
IER5	7.83682243389433e-38	0.525805426501963	333	144	1.87425445329017e-33	IER5
EHD4	8.28301256514864e-38	0.421198172862638	467	258	1.98096528508095e-33	EHD4
IFT81	8.33115349157923e-38	-0.427931145082906	222	419	1.99247866904609e-33	IFT81
SLC12A7	8.85513754597951e-38	0.493636173854272	433	222	2.11779469549646e-33	SLC12A7
CTNNAL1	1.05092742882584e-37	-0.421776811940603	216	416	2.51339803877987e-33	CTNNAL1
TTLL9	1.11140980757096e-37	-0.334880988963798	0.1	275	2.65804769578671e-33	TTLL9
SNHG15	1.25544405749431e-37	0.376588524221632	0.25	0.08	3.0025200079034e-33	SNHG15
MRPL38	1.37883607710655e-37	0.295743484072504	209	51	3.29762436200801e-33	MRPL38
PSMD4	1.44289549495944e-37	-0.421053701675413	484	652	3.45082886574501e-33	PSMD4
SPATA24	1.45279982606702e-37	-0.353566480047524	69	221	3.4745160640219e-33	SPATA24
LAMTOR5	1.50592676588796e-37	-0.423329532148798	667	829	3.60157445329765e-33	LAMTOR5
SLC9A1	1.52681526863272e-37	0.432143894517244	241	74	3.65153139646202e-33	SLC9A1
CHMP4B	1.76705572439022e-37	0.616105420929161	695	648	4.22609047045164e-33	CHMP4B
NDUFB6	1.81831168352816e-37	-0.372193945458017	454	637	4.34867422232595e-33	NDUFB6
SLC15A3	1.82856528390879e-37	0.295368424665836	257	84	4.37319673299627e-33	SLC15A3
MIDN	1.84891033136631e-37	0.645529403872745	653	524	4.42185394849566e-33	MIDN
SH2D4A	1.96601355407623e-37	0.393421204108913	338	146	4.70191801592871e-33	SH2D4A
USP2	2.13111574313588e-37	-0.320770777412911	97	266	5.09677641128376e-33	USP2
FAS	2.1691697747402e-37	0.263737244190636	274	91	5.18778643326866e-33	FAS
SCAND1	2.22054914909484e-37	-0.30151708407778	705	837	5.31066534497522e-33	SCAND1
PIGX	2.31426693446034e-37	0.559143118932397	392	193	5.53480080045535e-33	PIGX
ABI2	2.3658596171369e-37	-0.398666290244342	265	457	5.6581898603446e-33	ABI2
AHR	2.39399160005567e-37	0.551353550362987	428	228	5.72547031069314e-33	AHR
TAPBP	2.77451106706156e-37	0.599881889110257	645	507	6.63552066798444e-33	TAPBP
RRAGC	3.14850653019397e-37	0.312497224281803	296	0.11	7.52996821761189e-33	RRAGC
SERPING1	3.15763655033343e-37	0.393177425272703	381	181	7.55180357377743e-33	SERPING1
RPL36A	3.55447357098469e-37	0.559517116808374	788	777	8.50087899236699e-33	RPL36A
CLN5	3.57159888714242e-37	-0.321531394487807	145	323	8.54183589848982e-33	CLN5
LRRC6	3.99238573508395e-37	-0.370400371109471	217	431	9.54818972402677e-33	LRRC6
RPS23	4.00226779886156e-37	0.457997579883245	927	966	9.5718236677573e-33	RPS23
SPCS2	4.08853212915545e-37	-0.36223158547012	551	706	9.77813344008818e-33	SPCS2
BBOF1	4.15568738205589e-37	-0.255128709449173	268	518	9.93874194292486e-33	BBOF1
CD99	4.26403405822535e-37	0.607642051626272	605	449	1.01978638536517e-32	CD99
UBE3D	4.4122478939451e-37	-0.301301498965054	66	216	1.05523320631591e-32	UBE3D
VAMP2	4.57785255917099e-37	-0.322372053107386	334	524	1.09483921805133e-32	VAMP2
RPGR	4.58319209977193e-37	-0.353871076522859	201	0.4	1.09611622258145e-32	RPGR
DZIP1L	5.29705105031044e-37	-0.269780080278153	113	298	1.26684272919224e-32	DZIP1L
BCAS3	5.72126605632578e-37	-0.305274959799882	111	287	1.36829799003087e-32	BCAS3
HSBP1	6.12677002068592e-37	-0.414157862449234	819	948	1.46527831814725e-32	HSBP1
PPA1	6.29606717032911e-37	0.629491141825515	633	532	1.50576742445591e-32	PPA1
TMEM51	6.4840011080575e-37	0.261499230571227	241	72	1.55071370500303e-32	TMEM51
PIGK	7.03086736859309e-37	-0.321241142170989	87	247	1.68150223987272e-32	PIGK
HADH	7.3590771033919e-37	-0.426452247937677	243	424	1.75999688004721e-32	HADH
ZFAND5	7.45490811249153e-37	0.606682572393166	649	495	1.78291582418347e-32	ZFAND5
EIF2S2	7.60470188106042e-37	0.673662437805284	726	635	1.81874050187441e-32	EIF2S2
HEXIM1	7.72102139244296e-37	0.703658163152167	362	168	1.84655947621666e-32	HEXIM1
FRYL	8.08519542896083e-37	0.301975679915956	321	125	1.93365533879027e-32	FRYL
ARF6	1.32255015412046e-36	0.538603581183587	0.64	515	3.16301094859449e-32	ARF6
ALKBH5	1.46165379583272e-36	-0.439941931514393	0.33	515	3.49569121811354e-32	ALKBH5
SPATA17	1.53899910506941e-36	-0.279519825583405	191	408	3.680670259684e-32	SPATA17
TMEM68	1.55567791527133e-36	-0.416928640301201	189	371	3.72055930216291e-32	TMEM68
LIMCH1	1.61093266161492e-36	-0.312556347942839	173	363	3.85270655351825e-32	LIMCH1
TMEM43	1.64459630051736e-36	0.28188417865669	297	112	3.93321651231732e-32	TMEM43
HIST2H2BF	1.6612169786821e-36	0.441136768671448	0.16	26	3.97296652621612e-32	HIST2H2BF
MT1X	1.66957087733796e-36	1.15550738221938	479	318	3.99294571024146e-32	MT1X
EGFR	1.87701863636192e-36	0.34896078379487	343	151	4.48907777072316e-32	EGFR
ECH1	2.56325427820609e-36	-0.304596779580143	383	575	6.13027893175769e-32	ECH1
PIN4	2.66748306908241e-36	-0.387483040390823	416	0.59	6.3795525080175e-32	PIN4
ATP5PB	2.85767490306082e-36	-0.418669558872472	539	701	6.83441529816025e-32	ATP5PB
CREB3L4	3.40481172488774e-36	-0.273441370115171	96	258	8.14294772124153e-32	CREB3L4
JMJD1C	3.54157674641596e-36	0.489321567511862	522	324	8.47003494672841e-32	JMJD1C
TNFSF10	3.92877017859414e-36	0.970059914791787	649	537	9.39604675912575e-32	TNFSF10
TFCP2L1	4.11725936548241e-36	0.261305038446175	173	35	9.84683749848773e-32	TFCP2L1
NDUFS3	4.19675377812219e-36	-0.412052810473116	429	598	1.0036956335757e-31	NDUFS3
RAB27B	4.24628504730672e-36	0.449442737756541	303	125	1.01554153191388e-31	RAB27B
VTCN1	4.26669934520702e-36	0.260176733236265	237	77	1.02042381539971e-31	VTCN1
CHAC1	4.31124763656943e-36	0.671136917801941	0.15	22	1.03107798476195e-31	CHAC1
SERPINB4	4.41000999730252e-36	0.496367064800792	181	0.04	1.05469799095487e-31	SERPINB4
C12orf10	4.41928543382664e-36	-0.3719798975092	259	441	1.05691630435398e-31	C12orf10
ARMH4	4.83468084719746e-36	-0.312152717700961	92	0.26	1.15626227141574e-31	ARMH4
BLNK	5.04518735528832e-36	0.258776326482602	152	22	1.20660700789075e-31	BLNK
HIPK1	5.15125124195139e-36	-0.468920668440987	414	585	1.2319732470251e-31	HIPK1
BAIAP3	5.65342686279178e-36	-0.285679383929572	0.13	318	1.35207356850528e-31	BAIAP3
CAVIN1	5.76310659999004e-36	0.369146953405979	0.15	22	1.37830457445362e-31	CAVIN1
KRT6B	5.98535684813484e-36	0.44375830842805	154	24	1.43145794379993e-31	KRT6B
WDR13	6.98189950893234e-36	-0.426215144699343	397	568	1.66979108655626e-31	WDR13
AC097534.2	7.71583926038575e-36	-0.262448637173981	42	176	1.84532011751386e-31	AC097534.2
OARD1	8.13470258028229e-36	-0.375329475952047	0.23	0.41	1.94549546910031e-31	OARD1
CDC42EP2	8.67594580155593e-36	0.279627360109761	246	82	2.07493919790012e-31	CDC42EP2
HCLS1	8.77303984315002e-36	0.322128438377926	187	42	2.09816020888776e-31	HCLS1
APOL2	8.79016642258581e-36	0.383327354510054	269	97	2.10225620162562e-31	APOL2
GNA13	9.36032964420869e-36	0.298657998190854	266	92	2.23861643770895e-31	GNA13
ZCRB1	1.04051448360681e-35	-0.374648365068967	418	592	2.48849443899405e-31	ZCRB1
PLK3	1.07888216014313e-35	0.344056018772376	0.26	91	2.5802545741983e-31	PLK3
HIBADH	1.11856045236581e-35	-0.447552748933976	242	416	2.67514917787806e-31	HIBADH
FBXO36	1.17025929799831e-35	-0.306029995350418	111	283	2.79879213709275e-31	FBXO36
CTTNBP2NL	1.22345908991007e-35	0.271819866002278	281	105	2.92602475942892e-31	CTTNBP2NL
WRAP53	1.26708620070412e-35	-0.327646736252305	139	316	3.03036335760396e-31	WRAP53
USP53	1.29057293237503e-35	0.402191328301259	305	125	3.08653422506811e-31	USP53
SCGB3A1	1.33028076887415e-35	-0.787941684463982	614	963	3.18149948683942e-31	SCGB3A1
C10orf67	1.35625477888964e-35	-0.299432846321941	73	227	3.24361892919246e-31	C10orf67
PHF11	1.36806587763507e-35	0.409321906984171	498	284	3.27186635295202e-31	PHF11
NELL2	1.4178850154506e-35	-0.321613755334236	48	185	3.39101380295166e-31	NELL2
SNRPE	1.51192466976719e-35	-0.403366634357403	548	709	3.61591904021521e-31	SNRPE
MGAT1	1.53535200535671e-35	0.43544799337748	437	243	3.6719478560111e-31	MGAT1
C16orf71	1.61919334536933e-35	-0.301318129780669	131	315	3.87246280478528e-31	C16orf71
FBXO32	1.62003207297791e-35	0.472813539809701	278	106	3.87446870573398e-31	FBXO32
HK2	1.72436745674449e-35	0.263921289203579	258	0.09	4.12399720955012e-31	HK2
IQCK	1.74408087390492e-35	-0.40456211503747	268	469	4.17114381803101e-31	IQCK
MUC1	1.7750033560238e-35	0.914891182421967	707	728	4.24509802626652e-31	MUC1
RTRAF	1.99856112571899e-35	-0.394251401149318	558	726	4.77975878826954e-31	RTRAF
MARCH5	2.26135948881921e-35	0.361779162296864	386	189	5.40826735346003e-31	MARCH5
PRDX2	2.4592998976781e-35	-0.320099843697149	538	0.71	5.88166163528695e-31	PRDX2
PITPNB	2.58897349379961e-35	0.29346364866229	327	137	6.19178900777114e-31	PITPNB
TNKS1BP1	2.64381732429885e-35	0.317789951469532	285	112	6.32295351279313e-31	TNKS1BP1
CEACAM6	2.92975336008474e-35	1.0264166749244	614	465	7.00679813597867e-31	CEACAM6
HLA-C	3.27095820868949e-35	0.463386028823495	954	0.98	7.82282365190178e-31	HLA-C
CCT8	3.28394350680589e-35	-0.413731040326052	455	627	7.85387929087696e-31	CCT8
FUT6	3.43383610363921e-35	0.29991134396247	267	0.1	8.21236242546354e-31	FUT6
PATL1	3.4588005078694e-35	0.264077828069385	0.25	81	8.27206729462047e-31	PATL1
ANKRD10	3.5136678724961e-35	0.436760793186951	422	221	8.40328808386166e-31	ANKRD10
HLA-DPB1	3.56833874236033e-35	-0.487768780663671	373	568	8.53403893622897e-31	HLA-DPB1
SLC25A28	3.9560837466522e-35	0.287701469471519	297	114	9.4613698884934e-31	SLC25A28
MT1G	4.07425397944886e-35	1.40593246283139	241	81	9.74398581724989e-31	MT1G
GPT2	4.12746743995163e-35	0.303031209385551	228	72	9.87125112938832e-31	GPT2
C2orf76	4.21923189565291e-35	-0.306810782996039	102	262	1.00907150016435e-30	C2orf76
FDPS	4.2460816811508e-35	-0.298742926105094	388	575	1.01549289486403e-30	FDPS
TMEM212	4.76952294837576e-35	-0.281288160682237	82	243	1.14067910833355e-30	TMEM212
MARS	4.90805086461779e-35	0.425689880016193	354	159	1.17380944478199e-30	MARS
WHAMM	5.57565498471468e-35	0.305522232618945	265	97	1.33347364614436e-30	WHAMM
CD9	5.84464094539509e-35	-0.292782039985725	795	967	1.39780432850069e-30	CD9
NR1D1	5.848985173099e-35	0.653381210047909	0.2	55	1.39884329399836e-30	NR1D1
SERINC2	6.56592236512217e-35	0.625335143977972	549	383	1.57030599284262e-30	SERINC2
RNF10	6.61372797649874e-35	0.393837137653433	478	276	1.58173918285944e-30	RNF10
HES4	6.69797853335155e-35	0.711472150960792	587	402	1.60188854603636e-30	HES4
RABL2A	7.29800290020831e-35	-0.284071218040518	206	412	1.74539037361382e-30	RABL2A
PKN2	7.93778292124468e-35	0.477602935093627	476	0.27	1.89840016344488e-30	PKN2
CAP1	8.44244834310271e-35	0.583462958215189	0.59	439	2.01909594573644e-30	CAP1
ZFAND2A	9.73309517032373e-35	0.384682435091112	266	94	2.32776704093462e-30	ZFAND2A
HPGD	9.74580540217107e-35	0.253402413023623	139	18	2.33080681998323e-30	HPGD
CSTF3	9.75194175764041e-35	-0.450529265233114	212	379	2.33227439075728e-30	CSTF3
INPP4B	1.00367146359944e-34	0.349911455739266	291	116	2.40038067234443e-30	INPP4B
ZNF20	1.07395350421972e-34	-0.288306743364607	59	199	2.56846720069188e-30	ZNF20
SERPINE1	1.14252020324878e-34	0.426267178822901	111	5	2.73245131808978e-30	SERPINE1
CCDC191	1.21394703072908e-34	-0.299051569429814	163	354	2.90327571869166e-30	CCDC191
PDIA4	1.41887094591437e-34	-0.364148727907599	0.52	674	3.39337175424882e-30	PDIA4
EP300	1.72685805709815e-34	0.351701100536792	342	0.15	4.12995372935594e-30	EP300
C1orf189	1.75318556333576e-34	0.571470158382408	145	22	4.19291859327381e-30	C1orf189
KIAA1841	1.94576549448103e-34	-0.321672777319037	0.21	0.4	4.65349275660084e-30	KIAA1841
TRAPPC6A	1.95191152296563e-34	-0.264391146975401	159	336	4.66819159832459e-30	TRAPPC6A
SNRNP25	2.06039251681361e-34	-0.325606578957407	254	438	4.92763474321142e-30	SNRNP25
KPNB1	2.14054778228148e-34	0.481040447621044	581	411	5.11933407610439e-30	KPNB1
CYSTM1	2.29544486918642e-34	-0.441100406922623	755	873	5.48978594914624e-30	CYSTM1
RELA	2.312155790775e-34	0.31893205450088	372	175	5.52975178921749e-30	RELA
TIMP3	2.37796196696374e-34	0.310624169031604	105	3	5.68713384019049e-30	TIMP3
AKAP12	2.43888797807109e-34	0.361234240648379	116	8	5.83284448835481e-30	AKAP12
ATF5	2.61533458789572e-34	0.431907783696246	282	111	6.25483420041141e-30	ATF5
COX7C	2.71266702115268e-34	-0.372257391219421	0.85	977	6.48761444778875e-30	COX7C
TVP23B	2.8550280477365e-34	0.296331349072804	386	187	6.82808507896661e-30	TVP23B
ISCU	2.87331492768989e-34	-0.350818283935508	588	743	6.87181998106314e-30	ISCU
SBNO2	3.09454441745815e-34	0.297426356486138	261	94	7.4009124287929e-30	SBNO2
RFX2	3.14609186654429e-34	-0.321222452400985	294	505	7.52419330802732e-30	RFX2
NAA38	3.31042658280831e-34	-0.313086944721877	642	0.8	7.91721621544435e-30	NAA38
SOX2	3.42030326379712e-34	-0.297469407497582	415	655	8.17999728569719e-30	SOX2
TNC	3.53559687773978e-34	0.270001935083631	126	12	8.45573349280245e-30	TNC
MSH3	3.98608975693966e-34	-0.426325092289771	208	384	9.53313226269689e-30	MSH3
LAMA3	4.17275076869786e-34	0.291009465317718	177	39	9.9795507384178e-30	LAMA3
SMG5	4.19466834971046e-34	0.303396792279102	301	0.12	1.00319688251675e-29	SMG5
SBF2-AS1	4.21607273972648e-34	0.350559373896539	133	16	1.00831595643298e-29	SBF2-AS1
MYEOV	4.53559882576888e-34	0.2607842211534	164	33	1.08473381517089e-29	MYEOV
VEGFA	4.64266941668053e-34	0.502670878569518	0.33	155	1.11034081769331e-29	VEGFA
TET2	4.73022631971037e-34	0.27281321960114	311	0.13	1.13128092662193e-29	TET2
KCNE1	5.1455508266232e-34	-0.286593661146479	126	301	1.2306099356952e-29	KCNE1
PSAT1	5.62184245273318e-34	0.29910232675838	0.14	19	1.34451984099567e-29	PSAT1
LGALS7B	5.68734819219839e-34	0.883112096421034	227	76	1.36018619364617e-29	LGALS7B
FCHO2	5.73042054888684e-34	0.275299843942331	251	89	1.37048737847178e-29	FCHO2
UBR4	6.05966886286519e-34	0.435023497569674	427	217	1.44923040524284e-29	UBR4
BCAR1	6.17208098168636e-34	0.311728756779984	312	132	1.47611488758011e-29	BCAR1
CCDC69	6.27742436542048e-34	-0.433481032209877	247	417	1.50130881123396e-29	CCDC69
KDM6B	7.52196189076364e-34	0.551305272719143	352	166	1.79895240579503e-29	KDM6B
RBX1	8.2245054765887e-34	-0.375363131320915	726	852	1.96697272978095e-29	RBX1
CBX5	8.94759110321794e-34	-0.347684083258495	239	418	2.1399058882456e-29	CBX5
DNER	9.13939674144373e-34	-0.326024243954922	83	238	2.18577812468368e-29	DNER
NDUFB5	9.15444820047199e-34	-0.408530196265087	0.48	648	2.18937783162488e-29	NDUFB5
PLEK	9.19224843882982e-34	0.54768177835273	122	11	2.19841813663054e-29	PLEK
ABHD5	9.73559774812087e-34	0.47020244551211	377	192	2.32836555744059e-29	ABHD5
CALML4	1.02920507316669e-33	0.424765789734734	249	85	2.46144685298545e-29	CALML4
COMT	1.13726854864268e-33	-0.347962308905504	514	696	2.71989146093382e-29	COMT
HMGN5	1.23062508055916e-33	-0.392552933743345	127	291	2.94316294266529e-29	HMGN5
IER2	1.26773139776227e-33	0.873717784086192	715	0.58	3.03190641088824e-29	IER2
MAP3K19	1.29491478813792e-33	-0.262317725874767	159	359	3.09691820731065e-29	MAP3K19
DCBLD2	1.4135573982094e-33	-0.317556790827311	121	286	3.3806638735576e-29	DCBLD2
TNFRSF19	1.42272841807043e-33	-0.29982379099489	201	386	3.40259728465723e-29	TNFRSF19
TUBGCP2	1.48192029642055e-33	-0.428842864732877	351	517	3.54416058091938e-29	TUBGCP2
BORCS8	1.50733570338563e-33	-0.310675273517944	124	282	3.60494406821706e-29	BORCS8
CCDC96	1.57440090574085e-33	-0.324093942130487	161	348	3.76533720616981e-29	CCDC96
C4orf48	1.66311979017052e-33	0.601417611015863	551	352	3.97751729017183e-29	C4orf48
SORBS2	1.68208739791698e-33	-0.361316558838913	282	467	4.02288022085825e-29	SORBS2
NRIP1	1.735743903509e-33	0.264343883285533	231	74	4.15120511963212e-29	NRIP1
SLAMF7	2.00256566291742e-33	0.295829443360413	168	37	4.78933603943331e-29	SLAMF7
ALDH3A1	2.06664151493939e-33	-0.626259788728587	305	508	4.94257984712904e-29	ALDH3A1
MKKS	2.10954813702996e-33	0.274950885855468	267	96	5.04519532452084e-29	MKKS
NUDT4	2.36929335766763e-33	-0.390962134696809	389	0.57	5.6664019941979e-29	NUDT4
AKAP13	2.4115163026095e-33	0.485966862989943	515	325	5.76738238932088e-29	AKAP13
HGS	2.73677814354021e-33	0.49233242990811	467	262	6.54527860809076e-29	HGS
FAM3B	2.7470773779138e-33	0.34473953388559	309	138	6.56991025701864e-29	FAM3B
IFT80	3.26473292074057e-33	-0.319858783532478	156	0.33	7.80793525324315e-29	IFT80
SMIM27	3.53806976840241e-33	-0.366058141801848	241	413	8.46164765811122e-29	SMIM27
MARCKSL1	3.60382545328253e-33	0.618483942755613	408	0.23	8.61890895407049e-29	MARCKSL1
ERICH6-AS1	3.67581552778842e-33	-0.359011584340887	101	259	8.79108041625878e-29	ERICH6-AS1
CHCHD5	3.85533209864137e-33	-0.376757830549203	479	636	9.2204122471107e-29	CHCHD5
GLTP	4.08628267900477e-33	0.36513409823542	366	187	9.77275365510781e-29	GLTP
CLTB	4.18443771032053e-33	0.671875662384198	652	0.56	1.00075012280026e-28	CLTB
RHOA	4.28633131896372e-33	0.450335671996314	788	831	1.02511899824336e-28	RHOA
RAB4A	4.3285947486181e-33	-0.373761741929801	354	525	1.03522672007951e-28	RAB4A
LAP3	4.72628878784865e-33	0.567743461786515	606	424	1.13033922650188e-28	LAP3
DST	4.89863271423844e-33	0.41144979163793	254	0.09	1.17155699993727e-28	DST
CYB5D1	5.07660761747564e-33	-0.316291260849169	158	334	1.21412147779547e-28	CYB5D1
ZKSCAN1	5.14786870227898e-33	-0.424468061502967	419	587	1.23116427883704e-28	ZKSCAN1
MSLN	5.18037078974308e-33	0.543142210138583	452	258	1.23893747807496e-28	MSLN
TCEAL1	5.38997553791902e-33	-0.290656977654759	122	282	1.28906654964871e-28	TCEAL1
BBS4	5.83588813587639e-33	-0.354448710821733	98	0.25	1.3957110065762e-28	BBS4
RBBP6	6.54716664345355e-33	0.512836944033476	515	0.33	1.56582037444835e-28	RBBP6
RRAGA	6.97473080471717e-33	-0.487878083532493	435	578	1.66807661925616e-28	RRAGA
ARHGAP29	7.00835571879183e-33	0.292940503395845	227	75	1.67611835370626e-28	ARHGAP29
CDC42BPG	7.05297762902564e-33	0.264604127720534	173	39	1.68679012975777e-28	CDC42BPG
TRIP10	7.67068763734449e-33	0.373233264930258	0.32	139	1.83452165534731e-28	TRIP10
CD52	8.11734545754342e-33	-0.383674746228436	87	249	1.94134433962608e-28	CD52
HMGB2	8.20706963577271e-33	-0.280784174544159	284	483	1.9628027740914e-28	HMGB2
LAYN	8.23743130739304e-33	0.372831871964712	265	103	1.97006407147612e-28	LAYN
BCL6	8.27368216932418e-33	0.459673674955976	391	203	1.97873382761557e-28	BCL6
MYO9B	8.28218766897413e-33	0.276983917650674	254	89	1.98076800291185e-28	MYO9B
EVPL	8.36820144333615e-33	0.30067242511705	265	98	2.00133905718827e-28	EVPL
GPI	8.73564803720821e-33	0.44584598592751	448	273	2.08921758457871e-28	GPI
PNRC2	9.08119843239222e-33	0.428354260572089	509	325	2.17185941709092e-28	PNRC2
TSC22D2	9.2437735171591e-33	0.303561908642624	239	79	2.21074087436377e-28	TSC22D2
PNKD	9.43147015338925e-33	-0.300900093279725	515	684	2.25563040188457e-28	PNKD
HIST1H2BG	1.00282427413317e-32	0.331446823540208	149	26	2.39835453401689e-28	HIST1H2BG
CYP1B1	1.0644608955195e-32	0.688534261943896	124	14	2.54576467772443e-28	CYP1B1
TMEM230	1.08731583668637e-32	-0.389305842874562	446	597	2.60042455501913e-28	TMEM230
SPATA6	1.30614310630173e-32	-0.31850022561053	0.18	363	3.12377185303122e-28	SPATA6
RAB10	1.31678083179969e-32	0.499517373350191	619	488	3.14921303733213e-28	RAB10
AC007952.4	1.3226204914608e-32	0.501750553749239	144	24	3.16317916737764e-28	AC007952.4
PTGES3	1.40773714840099e-32	-0.427934864389882	728	893	3.3667441641158e-28	PTGES3
RPL18	1.44572287886107e-32	0.405846528373036	935	972	3.45759083708413e-28	RPL18
NDUFA5	1.53518631887177e-32	-0.421681860547354	483	639	3.67155160021371e-28	NDUFA5
GMPPB	1.79165979376389e-32	-0.360825432987794	284	459	4.28493356276571e-28	GMPPB
CSK	1.92315527707464e-32	0.254753860028429	253	0.09	4.59941816065171e-28	CSK
FILIP1	2.10888362627601e-32	-0.293471974352124	0.15	328	5.0436060806017e-28	FILIP1
TXNRD1	2.34860615375817e-32	0.659772035587181	575	407	5.61692647732805e-28	TXNRD1
G6PD	2.48540945868667e-32	0.253663694024094	311	134	5.94410526139505e-28	G6PD
TP53AIP1	2.55447135195351e-32	-0.319376193922118	73	218	6.109273685332e-28	TP53AIP1
PGAM1	2.65990199686899e-32	0.487074442862758	0.58	436	6.36142161571187e-28	PGAM1
SUMO2	2.84730983454658e-32	-0.414456788990609	0.77	933	6.8096262003016e-28	SUMO2
HSPG2	3.04717998992138e-32	0.283352675591592	0.25	89	7.28763566389598e-28	HSPG2
PMVK	3.11055580888223e-32	-0.316424595360855	242	0.41	7.43920527252273e-28	PMVK
MAT2A	3.48702933461402e-32	0.481022324629424	453	0.27	8.33957935666288e-28	MAT2A
TENT5B	3.63280393839338e-32	0.301636516710768	0.18	46	8.68821389906161e-28	TENT5B
ARPC5	4.06630026499686e-32	0.454635929717084	0.54	358	9.72496371376648e-28	ARPC5
SLC7A11	5.03771127667496e-32	0.294279690531063	128	17	1.20481902892958e-27	SLC7A11
PTPN12	5.15012394809896e-32	0.294673263285044	313	139	1.23170364342735e-27	PTPN12
SYNJ2	5.33952668414008e-32	0.317975656873431	262	0.1	1.27700120177894e-27	SYNJ2
PODXL	5.76837145991766e-32	0.449686724139208	357	191	1.37956371835391e-27	PODXL
NDUFA1	6.26960933441825e-32	-0.34262468555181	793	0.92	1.49943976841947e-27	NDUFA1
FGFR1	6.59452157645937e-32	0.290728144639567	163	36	1.57714578022602e-27	FGFR1
DCLRE1C	6.77744952539576e-32	0.261379935546699	258	94	1.62089482849365e-27	DCLRE1C
YWHAB	6.86209196685096e-32	0.476999988481163	729	698	1.64113791479208e-27	YWHAB
BCAS1	7.38547766751016e-32	-0.303151595108522	336	519	1.76631083896173e-27	BCAS1
C2orf73	7.54073306043013e-32	-0.259359378284195	121	292	1.80344171873247e-27	C2orf73
STK38	8.46023649675328e-32	0.37645086859252	0.44	0.25	2.02335016056351e-27	STK38
RPL26	8.81607696187227e-32	-0.28963672931075	902	0.99	2.10845296620137e-27	RPL26
LY6H	9.02941844069504e-32	-0.251381435637041	42	164	2.15947571427663e-27	LY6H
PCBP1	1.02667136449201e-31	0.502603002439801	773	745	2.45538723531908e-27	PCBP1
TEX9	1.14256518024174e-31	-0.344721537891727	218	401	2.73255888506615e-27	TEX9
PLCG2	1.21923108127707e-31	1.07346841945317	153	31	2.91591305398224e-27	PLCG2
RCAN3	1.30864959212488e-31	-0.331575774569084	281	461	3.12976636452586e-27	RCAN3
TCEAL3	1.47635483996114e-31	-0.352237730778907	292	465	3.53085023525107e-27	TCEAL3
ZNF273	1.61441911642123e-31	-0.302473744415522	181	368	3.861044758833e-27	ZNF273
TECR	1.66758766626356e-31	-0.314067915464363	559	731	3.98820266263594e-27	TECR
BLZF1	1.7343668865303e-31	0.259804386158712	305	129	4.14791184582586e-27	BLZF1
CDK16	1.74190380747943e-31	0.322810445286167	417	231	4.1659371459678e-27	CDK16
SRSF5	1.74342119555212e-31	-0.370656296106494	654	0.81	4.16956613128245e-27	SRSF5
APPL2	1.75056185459574e-31	-0.355378572474883	196	0.37	4.18664373145118e-27	APPL2
SSFA2	1.77473462167811e-31	0.478635789926833	465	288	4.24445532120537e-27	SSFA2
TRMT112	1.86783529510292e-31	-0.380054469324083	678	809	4.46711489176815e-27	TRMT112
TCTE1	1.97973383995654e-31	-0.254673404338267	59	193	4.73473145164005e-27	TCTE1
ATN1	2.01925096550395e-31	0.293469692040143	359	169	4.82924060909924e-27	ATN1
LMAN2	2.02596985907848e-31	-0.354998898474934	575	706	4.84530951497209e-27	LMAN2
TMEM178A	2.07199488404784e-31	-0.282096891689421	91	239	4.95538296468881e-27	TMEM178A
SSBP1	2.17695932147744e-31	-0.389174076987875	0.56	719	5.20641591324543e-27	SSBP1
FAM3C	2.42092681878509e-31	0.527508383629751	582	446	5.78988857980641e-27	FAM3C
BBS2	2.53015127261755e-31	-0.331295795582731	0.15	308	6.05110978359212e-27	BBS2
ARHGAP18	2.62625811752702e-31	-0.416070864975606	0.52	669	6.28095891387763e-27	ARHGAP18
TKT	2.6346938258267e-31	0.580670788942047	559	403	6.30113375384713e-27	TKT
LRPAP1	2.66469475188102e-31	-0.366489465607707	451	598	6.37288396859866e-27	LRPAP1
HPS1	2.70754740089722e-31	0.348323611893644	349	171	6.47537036398579e-27	HPS1
KIFC3	3.03760556670814e-31	0.361975236372771	242	86	7.26473747333918e-27	KIFC3
POLR1D	3.36593733139277e-31	0.462199168316137	617	455	8.04997572175895e-27	POLR1D
TBRG1	3.38259076136367e-31	0.311660107356052	0.37	183	8.08980406487735e-27	TBRG1
ENPP5	3.38721075858848e-31	-0.35508025956449	146	308	8.1008532502402e-27	ENPP5
EIF4EBP3	3.38960581398725e-31	0.265184200364618	185	49	8.1065812647319e-27	EIF4EBP3
TTC29	3.47698626120183e-31	-0.277393780672137	159	343	8.3155603422903e-27	TTC29
BBC3	3.85927831023348e-31	0.875122607098087	235	85	9.22985000675439e-27	BBC3
VIM-AS1	3.98251136025663e-31	-0.296567010895373	102	257	9.52457416918976e-27	VIM-AS1
CDC20B	4.41295667186068e-31	2.04339245078848	128	18	1.0554027176422e-26	CDC20B
MISP	4.42684291961487e-31	0.574879049917733	559	408	1.05872375265509e-26	MISP
AC060780.1	4.52603919151586e-31	-0.272088886954285	135	0.3	1.08244753304293e-26	AC060780.1
MINOS1	5.01859781096771e-31	-0.323298295221317	685	835	1.20024785247104e-26	MINOS1
AC024560.1	5.47048838884526e-31	0.285279798985164	121	14	1.30832200307623e-26	AC024560.1
ANXA7	5.67710284608195e-31	-0.399783194987197	513	669	1.35773591666896e-26	ANXA7
USP6NL	5.7158867413274e-31	0.288383548136421	257	96	1.36701147305586e-26	USP6NL
SAP30	5.74812962281004e-31	-0.25955281573768	88	233	1.37472268059125e-26	SAP30
ARF1	5.78580895945706e-31	0.46962606947676	0.71	641	1.38373407074375e-26	ARF1
NBEA	6.20101656046917e-31	-0.347321744381236	274	448	1.48303512060181e-26	NBEA
FYB1	6.50220008070204e-31	0.366742010750447	116	12	1.5550661713007e-26	FYB1
TSPAN8	6.57120647276603e-31	-1.38054825000436	292	411	1.57156974002672e-26	TSPAN8
NANS	6.64404907103106e-31	-0.336419307619994	524	696	1.58899077582779e-26	NANS
PITRM1	6.89342047306692e-31	0.276372742924206	311	135	1.64863044033869e-26	PITRM1
PSMB3	7.0566439846755e-31	-0.349545047408684	611	768	1.68766697537499e-26	PSMB3
DOPEY2	7.15729519710803e-31	0.259640342890982	236	0.08	1.71173871934036e-26	DOPEY2
SREBF1	8.79540572318316e-31	0.30605942530043	319	141	2.10350923275648e-26	SREBF1
ALG5	9.53796224370671e-31	-0.342053356534194	253	413	2.2810990502049e-26	ALG5
MTX1	9.63704675472996e-31	-0.329715229935718	327	492	2.30479610186122e-26	MTX1
LTBR	1.03201684245346e-30	0.33453383886305	382	205	2.4681714804117e-26	LTBR
ATAD3B	1.09397611848403e-30	0.322644549320975	219	72	2.61635328496639e-26	ATAD3B
RNF19A	1.13676003526483e-30	0.397498522952148	389	203	2.71867530033936e-26	RNF19A
OSTF1	1.17666741702108e-30	0.303614942849792	365	184	2.81411779454761e-26	OSTF1
OCLN	1.2367565442861e-30	0.542626711192028	476	302	2.95782695131464e-26	OCLN
MRPL22	1.4270122352798e-30	-0.363314916921679	289	449	3.41284246189517e-26	MRPL22
TTC26	1.47530038536221e-30	-0.320214472878847	156	327	3.52832840163227e-26	TTC26
GOLGA4	1.60113232272497e-30	0.426723957918443	559	379	3.82926806302905e-26	GOLGA4
RAB1B	1.65626079504324e-30	0.386561379511199	513	0.32	3.96111331742542e-26	RAB1B
AC008771.1	1.66949554162793e-30	-0.263108470631639	151	318	3.99276553735736e-26	AC008771.1
ANKRD45	1.74868674542193e-30	-0.280968070915072	88	233	4.1821592203511e-26	ANKRD45
ITGB6	1.75087856697834e-30	0.27635567041588	0.18	48	4.18740118078539e-26	ITGB6
MAP2	1.87904371965678e-30	0.258343662596633	126	18	4.49392095993115e-26	MAP2
PTPN1	2.02182767042292e-30	0.311525372993579	334	158	4.83540305658346e-26	PTPN1
UBALD1	2.11965719842597e-30	0.318383613452301	0.27	108	5.06937215575556e-26	UBALD1
CLDN16	2.12444173983204e-30	-0.270598689465204	42	162	5.08081486498231e-26	CLDN16
NFIA	2.2516671906313e-30	-0.324796728034567	354	527	5.38508725311382e-26	NFIA
MIR99AHG	2.2692610133195e-30	-0.326467381184888	146	304	5.42716463945491e-26	MIR99AHG
SUPT6H	2.30791492323561e-30	0.273250844414289	292	126	5.51960933041029e-26	SUPT6H
NAT1	2.31628963134539e-30	-0.351147153432836	173	334	5.53963828232564e-26	NAT1
SYNGR2	2.42926182117176e-30	0.46955131545343	615	467	5.80982257151439e-26	SYNGR2
ABRACL	2.65843422212133e-30	0.490533444761374	478	308	6.35791128562537e-26	ABRACL
TCIM	2.72827849234727e-30	0.438076794748284	215	74	6.52495084229772e-26	TCIM
LRRC49	2.99333574257222e-30	-0.285215991343264	0.15	318	7.15886176193572e-26	LRRC49
C6orf62	3.62980266953303e-30	0.494103871507236	599	428	8.68103606445519e-26	C6orf62
KIAA0513	3.69898586716177e-30	0.334571561644625	303	132	8.84649459990409e-26	KIAA0513
ARSD	3.79518743719247e-30	-0.339453907211274	247	408	9.07657027478951e-26	ARSD
MRPL51	3.98775516856829e-30	-0.317659741438129	587	743	9.53711526114791e-26	MRPL51
HLA-DMB	4.009538722352e-30	-0.336006972720807	152	0.31	9.58921280837705e-26	HLA-DMB
ZNHIT1	4.25210207182642e-30	-0.324979755153506	574	707	1.01693273149801e-25	ZNHIT1
FUT2	4.59266226685303e-30	0.393835662486397	387	216	1.09838110774057e-25	FUT2
VAMP5	4.96935079680806e-30	0.59483984124017	379	207	1.18846993656462e-25	VAMP5
GLT8D1	4.97423892005751e-30	-0.389668873109759	217	379	1.18963898012095e-25	GLT8D1
ZNF800	5.24267515896209e-30	0.284563909251186	338	155	1.25383819101737e-25	ZNF800
PPP1R14B	6.0437080373468e-30	0.398002579865944	405	0.23	1.44541321421186e-25	PPP1R14B
SMURF1	6.05778677180339e-30	0.308334576629798	322	148	1.4487802843445e-25	SMURF1
HSD17B8	6.53399192617141e-30	-0.256779196932038	177	336	1.56266950906315e-25	HSD17B8
CRYM	6.61446137270058e-30	-0.322641360493305	133	284	1.58191458189507e-25	CRYM
PAIP2B	6.61585264165016e-30	-0.307597147145949	99	243	1.58224731777705e-25	PAIP2B
CHST6	7.26134296872289e-30	-0.269288618079993	231	416	1.73662278439977e-25	CHST6
CFAP36	7.52579154551928e-30	-0.362039191545448	353	539	1.79986830602639e-25	CFAP36
NEK1	7.88183624522528e-30	-0.355654362996793	197	365	1.88501995640808e-25	NEK1
SLC20A1	8.25324247518458e-30	0.494699936077671	0.42	236	1.97384547036514e-25	SLC20A1
RHOG	9.25837671939013e-30	0.285400346730674	333	0.16	2.21423337620934e-25	RHOG
SECTM1	9.80148457653883e-30	0.302010695634058	234	85	2.34412305132503e-25	SECTM1
RAB13	1.08742959142271e-29	-0.342141126914976	411	578	2.60069661084655e-25	RAB13
TOR1AIP2	1.22551871257957e-29	0.376857635427585	401	222	2.93095055300531e-25	TOR1AIP2
TLE2	1.31784694199584e-29	0.250912726666782	257	101	3.15176274647724e-25	TLE2
C1QA	1.32397092946744e-29	-0.340599246382818	82	0.23	3.16640887491432e-25	C1QA
ADIRF	1.45967328854205e-29	0.932667497572315	456	299	3.49095463687718e-25	ADIRF
PTPRF	1.56463692778429e-29	-0.354467276980946	458	619	3.7419856764889e-25	PTPRF
GPS2	1.65140553926973e-29	0.250732562633765	222	74	3.94950148771749e-25	GPS2
TAOK3	1.74055351716275e-29	0.294872258750907	274	114	4.16270779164643e-25	TAOK3
YWHAG	1.79702134654839e-29	0.407339154967897	448	264	4.29775625240512e-25	YWHAG
CXCL2	1.844262131771e-29	0.683543447775372	225	83	4.41073731434352e-25	CXCL2
MUC5AC	1.89044996379754e-29	-1.45353290796038	316	497	4.5212001334182e-25	MUC5AC
CRELD2	1.89366752544564e-29	-0.368274114784286	332	489	4.5288952538558e-25	CRELD2
CYLD	1.92689869431006e-29	0.332814585554896	301	135	4.60837091731195e-25	CYLD
TRIB3	2.06260889907775e-29	0.682975005835659	108	0.01	4.93293544303435e-25	TRIB3
IER3	2.19710566667209e-29	0.701584477947688	483	297	5.25459791241296e-25	IER3
CFAP58	2.19966495607309e-29	-0.288551961773475	86	0.23	5.2607187089444e-25	CFAP58
RALGPS2	2.24435880661846e-29	0.422442636076205	334	158	5.36760852190872e-25	RALGPS2
BAG3	2.62190958422485e-29	0.485086233616171	459	275	6.27055896163214e-25	BAG3
CLIC5	2.70464193580595e-29	0.326461164824496	205	67	6.46842165367351e-25	CLIC5
AC092683.1	2.80431268761228e-29	0.263979814403382	0.16	38	6.70679422369353e-25	AC092683.1
SMAP1	2.90111849422436e-29	0.314273191869037	396	217	6.93831499078699e-25	SMAP1
GRB7	3.55466231797596e-29	0.26323993349144	0.2	63	8.50133039967132e-25	GRB7
TSGA10	5.11499520662296e-29	-0.289927010412111	215	386	1.22330225361595e-24	TSGA10
ZDHHC1	5.11820345634857e-29	-0.317754857722239	273	453	1.22406953862032e-24	ZDHHC1
SYNJ2BP	5.265121001946e-29	-0.268172057205148	155	309	1.25920633882541e-24	SYNJ2BP
SFXN3	5.55819218244376e-29	-0.335569865668981	179	343	1.32929724235325e-24	SFXN3
NUDT5	6.22536921660082e-29	-0.374431000065407	348	501	1.48885930184225e-24	NUDT5
TBCB	6.25895251670428e-29	-0.390251581412071	0.47	616	1.496891083895e-24	TBCB
LY6D	6.9511523625015e-29	1.06467816113617	279	132	1.66243759901586e-24	LY6D
NAA50	7.08631446199048e-29	0.337112937563096	443	261	1.69476296672964e-24	NAA50
RPL22L1	7.16087292062077e-29	0.65536551297945	619	492	1.71259436769566e-24	RPL22L1
BPHL	7.55392847652169e-29	-0.281829236514132	129	279	1.80659753444493e-24	BPHL
CYTH1	8.63035916928183e-29	0.428440306805206	458	274	2.06403669892544e-24	CYTH1
CAPN9	9.3446690036249e-29	-0.253380387013778	74	205	2.23487103890693e-24	CAPN9
AC007388.1	9.68415983853137e-29	0.294779098541152	287	123	2.31606366698316e-24	AC007388.1
ATP6AP1	1.04389122781067e-28	-0.365198086373101	441	594	2.49657026043199e-24	ATP6AP1
ANKMY1	1.12615254119373e-28	-0.271848478065663	204	381	2.69330641751892e-24	ANKMY1
TRAPPC4	1.14725652660084e-28	-0.311694381041616	252	414	2.74377870901858e-24	TRAPPC4
PEX6	1.30156940181157e-28	-0.258603883259273	106	251	3.11283338137255e-24	PEX6
PCSK1N	1.39086561176422e-28	-0.352050118571128	102	245	3.32639419709531e-24	PCSK1N
DHX58	1.46984716964412e-28	0.261361523081455	251	96	3.51528649092088e-24	DHX58
EHD1	1.49398197741432e-28	0.257956576617097	247	95	3.57300729718409e-24	EHD1
LYPD2	1.52294096924892e-28	1.94835597637212	398	245	3.64226562205571e-24	LYPD2
FEM1C	1.60696565457779e-28	0.32912930097749	284	124	3.84321905948825e-24	FEM1C
PAX9	1.96800460508998e-28	0.434148463409247	429	266	4.7066798135332e-24	PAX9
LTF	1.9774901912217e-28	-0.370127874899047	25	125	4.72936554132581e-24	LTF
N4BP2L2	2.26011453156013e-28	-0.290283398936241	542	696	5.40528991367921e-24	N4BP2L2
CDR2	2.33568337493333e-28	0.26816621899821	211	73	5.58602035949056e-24	CDR2
LSR	2.3680236394809e-28	0.561110299090542	593	479	5.66336533618252e-24	LSR
UBC	2.90530523259309e-28	0.634664366251954	914	962	6.94832799426965e-24	UBC
KLHL21	3.17015103972755e-28	0.348447491026687	0.29	129	7.5817332266124e-24	KLHL21
STX2	3.28374464030029e-28	-0.312768063862402	131	283	7.85340368174218e-24	STX2
ZNF428	3.97273851576847e-28	-0.297456386139591	497	668	9.50120143431188e-24	ZNF428
ARRB2	4.10830391326577e-28	0.323370934538916	256	105	9.8254196389664e-24	ARRB2
CARS	4.19516961977834e-28	-0.399683296291039	386	546	1.00331676626619e-23	CARS
MKNK2	4.34034558406273e-28	0.556509125696206	495	337	1.03803704988444e-23	MKNK2
NAA20	4.86477387824999e-28	-0.451828391072696	483	612	1.16345932072227e-23	NAA20
PPIF	4.95529220939836e-28	0.384068403525765	346	177	1.18510768479971e-23	PPIF
MIER1	5.68309404240117e-28	0.318308360259076	395	213	1.35916877118066e-23	MIER1
MOV10	5.73109366556234e-28	0.332302919750852	331	158	1.37064836105589e-23	MOV10
IL4R	5.76012006523771e-28	0.305054794931772	311	145	1.37759031480225e-23	IL4R
MED31	5.76508715430853e-28	-0.42419346835753	302	456	1.37877824382443e-23	MED31
SEPT7	6.06653929444232e-28	-0.437665937821811	498	638	1.45087353765882e-23	SEPT7
CSRP1	6.49593026775999e-28	0.445708680113987	0.4	229	1.55356668283748e-23	CSRP1
SMIM37	6.80479772110894e-28	0.553998094421848	552	385	1.62743542298041e-23	SMIM37
SULT1A1	6.90003685486338e-28	-0.320446263258518	207	369	1.65021281420913e-23	SULT1A1
MYO1E	7.14648325520909e-28	0.356360851484825	386	203	1.70915293531581e-23	MYO1E
SP1	7.35017157450966e-28	0.278634899140057	319	0.15	1.75786703375973e-23	SP1
PIGP	9.13571606029626e-28	-0.332401732116332	0.38	532	2.18489785298045e-23	PIGP
SNRPB2	9.17934970849631e-28	-0.394320968797318	447	0.59	2.19533327628398e-23	SNRPB2
LRIG1	9.45010479230921e-28	-0.324390416040889	241	399	2.26008706212867e-23	LRIG1
DESI1	9.56358120221172e-28	0.254854716753245	306	142	2.28722608032095e-23	DESI1
DDX21	9.70607502291998e-28	0.466969407427959	517	347	2.32130490248154e-23	DDX21
ELF3-AS1	1.04802607064543e-27	0.426121040382385	278	122	2.50645915055562e-23	ELF3-AS1
SYPL1	1.29182742512107e-27	-0.379022038480298	507	655	3.08953446991955e-23	SYPL1
GARS	1.30338548978774e-27	0.455664049666428	369	0.2	3.11717673737636e-23	GARS
AMD1	1.36470664527553e-27	0.507183544788759	441	277	3.26383241284097e-23	AMD1
PRSS23	1.39603989592011e-27	0.611610259454425	672	468	3.33876901508254e-23	PRSS23
ADK	1.44490415709671e-27	0.276365245189009	309	142	3.45563278211249e-23	ADK
RAB8A	1.56941341416369e-27	0.315179988394179	396	217	3.75340912131389e-23	RAB8A
WFDC3	1.6346785321348e-27	0.32635471679977	187	58	3.90949717745358e-23	WFDC3
ASNS	1.64396351118042e-27	0.372346760374225	165	44	3.93170313333909e-23	ASNS
MAPK10	1.64560824785825e-27	-0.288722501588846	257	431	3.93563668557779e-23	MAPK10
STARD10	1.70790264295525e-27	-0.338499653373984	481	611	4.08461996089177e-23	STARD10
PLP2	1.90038235891931e-27	0.531467321096325	524	351	4.54495444959142e-23	PLP2
DUSP1	2.22245310556715e-27	0.699614994355557	755	682	5.31521884727439e-23	DUSP1
MAPRE3	2.42092866053545e-27	-0.341323877012182	212	379	5.78989298453658e-23	MAPRE3
ENAH	2.83225335445297e-27	-0.293656895271709	415	0.58	6.77361712250971e-23	ENAH
TRIO	2.9349935702269e-27	0.348514527862626	269	116	7.01933062255466e-23	TRIO
COMTD1	2.93637662710632e-27	0.476717429606545	0.41	248	7.02263834138748e-23	COMTD1
SSBP3	3.01187972542956e-27	-0.325710998018458	284	0.44	7.20321155133733e-23	SSBP3
ARHGDIA	3.02651401240529e-27	0.441392040567861	589	449	7.2382109120685e-23	ARHGDIA
MAFG	3.15203764689532e-27	0.384925272101323	294	139	7.53841323631485e-23	MAFG
PTPN2	3.2745643931761e-27	0.348770167010327	418	242	7.83144820271995e-23	PTPN2
PSME2	3.44487611529842e-27	0.519151636861828	0.77	759	8.23876571734771e-23	PSME2
TNFRSF21	3.61822398914272e-27	0.438342316666012	514	361	8.65334449243373e-23	TNFRSF21
CFB	3.7334577650725e-27	0.504826999648162	405	251	8.92893759094739e-23	CFB
RHOF	4.17015708135323e-27	0.305782079612811	179	55	9.97334767576439e-23	RHOF
TLN1	4.19906983811455e-27	0.340819765287792	0.3	141	1.00424954248348e-22	TLN1
CBWD2	4.29533869278687e-27	0.274458348774771	332	162	1.02727320176691e-22	CBWD2
INAVA	4.31941628271647e-27	0.301722894546717	411	234	1.03303159817447e-22	INAVA
COQ4	4.47968253932152e-27	-0.27041672933357	0.52	673	1.07136087610414e-22	COQ4
MRPL13	4.82207000589129e-27	-0.287521515194211	388	541	1.15324626260896e-22	MRPL13
TRIM26	5.66103916868898e-27	0.304214922795939	332	168	1.35389412758366e-22	TRIM26
NCK1	5.87288088896786e-27	0.250251533339471	334	165	1.40455819340555e-22	NCK1
RNF114	6.43474940543907e-27	0.445819473513492	515	352	1.53893466780481e-22	RNF114
LDHA	6.47516935466816e-27	0.587251981682132	524	386	1.54860150286244e-22	LDHA
PLEKHA7	6.67272036579565e-27	0.264134976619563	323	153	1.59584780268369e-22	PLEKHA7
EML4	6.7965576956051e-27	0.392067464468716	0.42	256	1.62546473848092e-22	EML4
KRAS	7.04272234679284e-27	0.42208622990107	513	359	1.68433747645897e-22	KRAS
CIPC	7.23432830444752e-27	-0.269838036726844	222	383	1.73016195729167e-22	CIPC
PIM3	7.44025546941873e-27	0.682174095356086	503	357	1.77941149806618e-22	PIM3
ARL13B	7.54133981646127e-27	-0.319386812960373	154	302	1.80358683050488e-22	ARL13B
RAI14	7.76574018419094e-27	0.317337108573655	351	0.19	1.85725442245111e-22	RAI14
PTPN13	7.95032386361083e-27	0.320312176702893	313	151	1.90139945522117e-22	PTPN13
TMEM147	8.00615651111511e-27	-0.31833746634897	442	597	1.91475239119829e-22	TMEM147
IFT46	8.74022382613703e-27	-0.305546007503959	153	304	2.09031193025893e-22	IFT46
AFF1	1.00093039196995e-26	0.316362328444365	365	193	2.39382512543534e-22	AFF1
MYO5C	1.20293939257215e-26	0.389725309401321	0.48	317	2.87694985127556e-22	MYO5C
RPS24	1.25883641631135e-26	0.369114021299962	928	0.99	3.01063317325023e-22	RPS24
NT5E	1.45703576468633e-26	0.292327199902903	228	92	3.48464673482383e-22	NT5E
CISD1	1.46394855325946e-26	-0.349641651269024	436	578	3.50117935997533e-22	CISD1
FOSL2	1.58713500777148e-26	0.412393840800879	0.41	245	3.79579208458626e-22	FOSL2
MYO1C	1.6044988511654e-26	0.290441521967763	321	164	3.83731945244718e-22	MYO1C
GNB2	1.78432404276635e-26	0.44916588195134	746	0.73	4.26738938068001e-22	GNB2
QKI	1.81659509437552e-26	0.255682190917994	0.31	144	4.3445688277085e-22	QKI
TAF4B	1.87802759858904e-26	0.340750134980908	121	21	4.49149080478555e-22	TAF4B
TOLLIP	1.98800389269566e-26	0.263027517797622	332	167	4.75451010977094e-22	TOLLIP
DUSP3	2.02330870414836e-26	0.391263749757127	365	195	4.83894509684123e-22	DUSP3
NUCKS1	2.03423453143937e-26	-0.273967710049944	534	675	4.8650753053904e-22	NUCKS1
PIN1	2.14379033379145e-26	-0.296600764822956	444	593	5.12708896229563e-22	PIN1
ANAPC15	2.14576053567676e-26	-0.313563559533594	314	465	5.13180089712454e-22	ANAPC15
VRK1	2.22247899757322e-26	-0.276333818410502	68	189	5.31528077059612e-22	VRK1
EPS8	2.33445117495153e-26	0.472517467843731	561	0.42	5.58307343001408e-22	EPS8
TMBIM6	2.37118367654242e-26	-0.26782879316778	819	0.95	5.67092288081886e-22	TMBIM6
SPCS3	2.37738942989185e-26	0.448749878244618	499	329	5.68576456052935e-22	SPCS3
TSC22D3	2.64795788708889e-26	0.509767072479887	432	275	6.33285608276179e-22	TSC22D3
CH25H	2.68532992084925e-26	0.270872247942329	166	46	6.42223503870307e-22	CH25H
GSK3B	2.68917626727357e-26	0.339253907761388	305	144	6.43143396081146e-22	GSK3B
IKZF2	2.75288809490401e-26	0.296641748711771	319	0.16	6.58380716777243e-22	IKZF2
TMEM50B	2.78075014531159e-26	-0.333692339993059	381	536	6.65044204752721e-22	TMEM50B
NUP50	2.91356465871145e-26	0.382716718028327	472	289	6.96808123777431e-22	NUP50
JUNB	3.05183627469833e-26	0.963389936291051	678	569	7.29877163456853e-22	JUNB
IFNGR2	3.30042417446211e-26	0.341603590500264	371	201	7.89329445564358e-22	IFNGR2
NRBP1	3.326405806227e-26	0.303384411074332	386	216	7.95543212617249e-22	NRBP1
AQP5	3.46972618564528e-26	1.25405952602709	0.52	373	8.29819714558925e-22	AQP5
KRT18	3.5485976323714e-26	0.689716318860677	855	917	8.48682609757943e-22	KRT18
STUB1	3.85127953913275e-26	-0.258173414117508	574	0.73	9.21072014578989e-22	STUB1
STX18	3.87190313676522e-26	0.34138604182229	354	187	9.26004354188769e-22	STX18
B3GNT2	4.06263587601411e-26	0.302364994220166	342	179	9.71619996107534e-22	B3GNT2
BRD3OS	4.217872249903e-26	-0.288714844579476	125	267	1.0087463272868e-21	BRD3OS
CDCP1	4.34813298761831e-26	0.350135381114609	344	178	1.0398994853188e-21	CDCP1
SLFN13	4.38301701444679e-26	-0.256296968866156	172	336	1.04824234917509e-21	SLFN13
PALLD	4.3943056285389e-26	0.408165905075206	434	0.26	1.05094213412136e-21	PALLD
RASSF1	4.56567610987442e-26	0.280131677688687	164	46	1.09192709843757e-21	RASSF1
NIPSNAP2	4.66417467569309e-26	-0.334883045359691	314	464	1.11548401543876e-21	NIPSNAP2
EIF3L	4.7409283072089e-26	-0.316939856247378	441	576	1.13384041395208e-21	EIF3L
SEC31A	5.13635927989581e-26	0.393622485227997	526	365	1.22841168537988e-21	SEC31A
OFD1	5.19383678412153e-26	-0.372699421392853	333	483	1.24215800529051e-21	OFD1
TTC30B	5.20644658546642e-26	-0.285940120086834	123	265	1.24517376538015e-21	TTC30B
REEP5	5.32931623386667e-26	-0.271840279057562	595	748	1.27455927049155e-21	REEP5
HNRNPF	5.75984554286938e-26	-0.389622373531284	708	835	1.37752466003264e-21	HNRNPF
[truncated: 768 more rows]

## Sheet: Infected_vs_control
Gene	p_val	avg_log2FC	pct.1	pct.2	p_val_adj	gene
MTRNR2L12	0	6.69994093864275	932	1	0	MTRNR2L12
nCoV	0	3.39711784343215	1	0	0	nCoV
MT-ATP8	3.17567366121962e-190	3.82653393515584	773	27	7.59494112817283e-186	MT-ATP8
MTRNR2L8	3.15947777392255e-186	3.15738734671769	561	0	7.55620704411316e-182	MTRNR2L8
ATP6V0C	2.02722622571796e-164	1.96556031850193	545	5	4.84831424142708e-160	ATP6V0C
HIST2H2AA4	3.27344188733127e-137	2.03311589659297	424	1	7.82876361774147e-133	HIST2H2AA4
TAOK1	4.4644599268395e-127	4.83105704552649	985	0.2	1.06772023610294e-122	TAOK1
IFITM1	2.55579452133112e-98	3.3839515501288	606	57	6.1124381772155e-94	IFITM1
SNHG12	2.06428953410058e-97	3.10271058640815	659	74	4.93695484975494e-93	SNHG12
MRPS24	5.60987083052391e-87	1.19340616561208	348	9	1.3416567078281e-82	MRPS24
SLC7A5	8.07630632142795e-82	1.19284148265579	258	1	1.93152941983271e-77	SLC7A5
ISG15	4.03971392737991e-80	4.24837811693531	886	293	9.66137982872178e-76	ISG15
ADM	4.8675975462475e-75	1.32102220992243	333	12	1.16413462916055e-70	ADM
RPS4Y1	2.7662627124106e-74	1.13989305453547	326	11	6.61579390300119e-70	RPS4Y1
CCL2	6.68999059703582e-72	2.60179039735711	235	1	1.59997815118709e-67	CCL2
RPL7	3.44931381440697e-70	-2.44108580432921	424	987	8.2493789185357e-66	RPL7
IL1RN	1.40626836772704e-68	1.45429598247564	295	0.01	3.36323142825599e-64	IL1RN
RPS20	1.75879510628998e-68	-2.23359288093685	447	983	4.20633437620311e-64	RPS20
RAB24	3.52513698921733e-67	2.12201603389221	447	43	8.43071762341216e-63	RAB24
PLAU	3.79326380661693e-67	1.50407424903733	227	2	9.07196971990505e-63	PLAU
FXYD3	1.88918800107764e-66	-2.33971938594627	379	981	4.51818202337727e-62	FXYD3
RPL13A	2.04810914266747e-65	-1.77468193914939	788	996	4.89825782560353e-61	RPL13A
RPL27A	3.33859322786134e-64	-2.00735004154098	583	983	7.98457956375318e-60	RPL27A
HIST1H4H	2.12044125155549e-63	1.86296574115524	326	18	5.0712472972201e-59	HIST1H4H
TRIB3	4.54315306730219e-63	2.18414502825374	0.28	0.01	1.08654048757599e-58	TRIB3
IL32	6.91703930506279e-63	2.21805683422969	455	51	1.65427912019882e-58	IL32
GSTA1	5.08591569444345e-62	-2.82127762084338	189	975	1.2163475974831e-57	GSTA1
TSPAN1	4.8668503070984e-61	-2.28776289296021	432	981	1.16395591944565e-56	TSPAN1
SLC3A2	6.43550322562198e-61	3.18012631096481	727	207	1.53911495143975e-56	SLC3A2
AL138963.3	8.29608211141187e-60	0.996200356865031	182	0	1.98409099776526e-55	AL138963.3
SCO2	8.29608211141187e-60	0.787315655585836	182	0	1.98409099776526e-55	SCO2
RPS4X	1.9243081896277e-58	-1.80962016485157	629	0.99	4.6021754663136e-54	RPS4X
TNFRSF12A	2.00193434260298e-58	3.34767420059817	735	232	4.7878261737693e-54	TNFRSF12A
IRF7	2.02741362443555e-58	2.1707022090818	621	133	4.84876242420006e-54	IRF7
AGR3	3.96429489150571e-58	-2.77728782256465	303	956	9.48100766252506e-54	AGR3
PLCG2	4.24557327325708e-58	2.11898830779605	364	31	1.01537130403216e-53	PLCG2
MS4A8	7.1565318193911e-57	-2.23150895764082	235	939	1.71155614992558e-52	MS4A8
DDIT3	1.10958610198089e-56	3.88586618378234	614	134	2.65368612149751e-52	DDIT3
ALDH1A1	1.83394610940654e-56	-2.27147992087796	0.25	964	4.38606551525668e-52	ALDH1A1
H3F3A	6.77152735729042e-56	-1.74708821057212	621	0.99	1.61947848276958e-51	H3F3A
RPL21	1.51342389851881e-55	-1.55067061957877	0.72	993	3.61950459569759e-51	RPL21
MX2	2.01591653589191e-55	1.47930131852717	402	44	4.82126598723909e-51	MX2
MT-ND4L	3.81907788699577e-55	3.64031658574116	864	496	9.13370667453909e-51	MT-ND4L
ALDOA	4.40125808589667e-55	1.9703091820526	568	115	1.05260488382305e-50	ALDOA
SQSTM1	1.25709475643868e-54	3.47920964261537	917	0.73	3.00646781949875e-50	SQSTM1
MAFB	1.74386107899946e-54	2.60907655053929	364	34	4.17061815653511e-50	MAFB
TMEM59	4.67906468422425e-54	-1.84101693268287	439	974	1.11904510987907e-49	TMEM59
NDUFC2	1.93947422877115e-53	-1.75705730925951	121	868	4.63844656552909e-49	NDUFC2
GDF15	3.37031367822307e-53	3.3341577168179	727	243	8.06044219283831e-49	GDF15
RPS11	1.50376762706392e-52	-1.51967747474783	598	979	3.59641065688607e-48	RPS11
RPL34	1.66419121883053e-52	-1.47902932628956	712	994	3.9800797189551e-48	RPL34
DBNDD2	1.84630166631189e-52	0.450536670840165	159	0	4.41561506515153e-48	DBNDD2
LGALS7	1.84630166631189e-52	0.872066937254396	159	0	4.41561506515153e-48	LGALS7
CCL3L1	3.81721383204385e-50	0.770862975366081	182	3	9.12924860071608e-46	CCL3L1
HIST1H2AM	5.13058902482216e-50	1.65261000116109	152	0	1.22703167117647e-45	HIST1H2AM
CCL8	5.13058902482216e-50	1.43908218143291	152	0	1.22703167117647e-45	CCL8
IGLV3-19	5.13058902482216e-50	3.69068938886896	152	0	1.22703167117647e-45	IGLV3-19
APOBEC3B	8.40774558031175e-50	0.565454119040941	167	1	2.01079643298736e-45	APOBEC3B
AC116366.3	1.05361250343557e-48	0.932580850822405	0.22	8	2.51981966321651e-44	AC116366.3
RPL3	1.88076165031576e-48	-1.65752974270468	636	976	4.49802956289517e-44	RPL3
NFKB2	2.92793199046949e-48	2.0503084497269	432	65	7.00244214840683e-44	NFKB2
RPS3A	1.00755004130079e-47	-1.46970513920807	621	0.99	2.40965667877497e-43	RPS3A
HIST2H4B	1.41734617010323e-47	0.6767202521341	144	0	3.38972510041889e-43	HIST2H4B
CETN2	2.86210729814807e-47	-2.77287206625638	242	867	6.84501581425093e-43	CETN2
RPL31	9.65809724481373e-46	-1.39948303517091	568	976	2.30983053706965e-41	RPL31
BACH2	1.35023042482694e-45	0.917865653300901	167	3	3.22921108401611e-41	BACH2
HLA-DRA	2.07664784082289e-45	-1.93840183627358	326	961	4.96651097611201e-41	HLA-DRA
CHAC1	2.29521008594576e-45	1.7847004952712	0.28	22	5.48922444154787e-41	CHAC1
GADD45B	3.25679218481884e-45	2.94993073498885	712	275	7.78894418921274e-41	GADD45B
RPS10	3.40665247395441e-45	-1.57424055564551	0.28	897	8.14735005670936e-41	RPS10
HIST1H2AG	3.47355069644741e-45	1.1517438949436	159	2	8.30734384562362e-41	HIST1H2AG
APOBEC3A	3.89304955526847e-45	1.19719019367952	136	0	9.31061731638008e-41	APOBEC3A
RELB	3.99372370185107e-45	1.69954272480627	386	53	9.55138960534703e-41	RELB
XIST	1.07803830470634e-44	-1.55002387260308	15	732	2.57823640953568e-40	XIST
RPS6	3.79067040790722e-44	-1.26594801644186	735	993	9.0657673475509e-40	RPS6
NPIPB4	5.32773494010344e-44	0.992426607532459	189	6	1.27418108827514e-39	NPIPB4
CRIP1	8.05912471079791e-44	-1.75384311141398	417	965	1.92742026583443e-39	CRIP1
IFI27	1.43718835439573e-43	2.4997088298404	932	809	3.43717966837283e-39	IFI27
TMBIM4	2.05851724313773e-43	-1.42123500909893	121	801	4.92314983868821e-39	TMBIM4
SARAF	3.95003586046409e-43	-1.58307012620937	402	945	9.44690576388592e-39	SARAF
TPPP3	4.01803203449755e-43	-2.51521650107304	371	0.91	9.60952541370433e-39	TPPP3
TRAPPC5	4.714298849088e-43	1.2628917136254	356	45	1.12747171274789e-38	TRAPPC5
CYB5A	7.67985336268695e-43	-1.5234946557735	348	936	1.83671373022021e-38	CYB5A
B2M	8.31831823425909e-43	-1.31135495844962	955	1	1.9894089889054e-38	B2M
HIST1H2BK	8.77465670968239e-43	0.585501608215125	152	2	2.09854689868764e-38	HIST1H2BK
HIST1H4B	1.06335943731965e-42	0.937048693503542	129	0	2.54313043029367e-38	HIST1H4B
NUCB2	2.85655505786764e-42	-1.52244061508716	326	938	6.83173707639626e-38	NUCB2
NDUFA4	3.23157842737416e-42	-1.42876105344781	379	967	7.72864296690803e-38	NDUFA4
PMAIP1	8.21008927713139e-42	1.73473283970895	409	67	1.96352495151874e-37	PMAIP1
CALM2	8.94640812381495e-42	-1.79355424559766	735	992	2.13962296689158e-37	CALM2
RPS17	2.16575420067958e-41	-1.47545866703844	364	915	5.17961774634528e-37	RPS17
ATP5PO	2.59038122577935e-41	-1.36810675364192	189	834	6.19515573957388e-37	ATP5PO
TMEM190	3.19112296234775e-41	-2.82005148826271	273	848	7.63188967675089e-37	TMEM190
BBC3	6.79889214965155e-41	2.18712346324916	439	85	1.62602304651066e-36	BBC3
LDHB	1.51322750549933e-40	-1.49240762647733	303	922	3.6190349021522e-36	LDHB
NDUFB8	2.2169655315976e-40	-1.43021730077674	121	799	5.30209476536882e-36	NDUFB8
PLA2G4C	2.42576620312992e-40	0.669618037323909	144	2	5.80146245140551e-36	PLA2G4C
Z93241.1	2.83427095553369e-40	1.06324079809927	167	5	6.77844241725439e-36	Z93241.1
AL662899.2	2.8888788799035e-40	0.429500616451791	121	0	6.9090427291772e-36	AL662899.2
HMGN3	3.70875539103192e-40	-1.73660669000231	409	952	8.86985939319195e-36	HMGN3
UTY	4.55681610274777e-40	0.444813103169861	129	1	1.08980813913316e-35	UTY
CD9	1.081200925184e-39	-1.325513820795	462	967	2.58580013267005e-35	CD9
IFIT3	1.30291397520323e-39	1.98770482628786	371	58	3.11604906309604e-35	IFIT3
CCL4	1.99107536025761e-39	1.20488610346958	174	6	4.7618558315921e-35	CCL4
SOX4	2.59696604731573e-39	3.41906033390115	712	0.33	6.2109039987603e-35	SOX4
RPSA	3.92700780491067e-39	-1.31222872453596	583	969	9.39183186622436e-35	RPSA
CYP4B1	1.99582769728269e-38	-1.45762619908574	0.22	886	4.77322152082128e-34	CYP4B1
NME2	3.11085511083865e-38	1.24803006593847	326	44	7.43992108308171e-34	NME2
CD59	3.12651075392958e-38	-1.7113690530401	417	943	7.47736311909798e-34	CD59
SLC27A2	3.48099478928433e-38	-1.41954424802855	53	721	8.3251471380524e-34	SLC27A2
RPL23	5.38255231920939e-38	-1.24444849160871	477	947	1.28729121266212e-33	RPL23
HIST1H1E	7.0727056267676e-38	0.594559502955628	159	5	1.69150827769774e-33	HIST1H1E
IFITM3	8.60754478679786e-38	2.93041145707533	818	614	2.05858041121058e-33	IFITM3
TSTD1	1.35431936253083e-37	-1.5534790009044	424	947	3.23899018742874e-33	TSTD1
RPS25	3.61903192495406e-37	-1.01081130563669	742	987	8.65527675172014e-33	RPS25
DEGS2	4.16676365448867e-37	-1.49530745199893	159	788	9.96523195607511e-33	DEGS2
RPL9	9.98650706242143e-37	-1.11845431804726	652	988	2.38837302904871e-32	RPL9
GET4	1.32412313868798e-36	0.579373335320733	144	3	3.16677289848617e-32	GET4
C2orf40	1.33229537854146e-36	-2.55912413246452	189	759	3.18631762731977e-32	C2orf40
HIST1H3A	4.5453949930367e-36	0.705643227198316	136	3	1.08707666653466e-31	HIST1H3A
RPS14	5.93717904653854e-36	-1.01385332947246	811	996	1.41993574077016e-31	RPS14
IGFBP5	6.81020041801829e-36	-1.60726933142734	83	715	1.62872753197325e-31	IGFBP5
DSTN	7.95056336258918e-36	-1.34383032125144	0.5	973	1.90145673379683e-31	DSTN
PSMA2	9.10356269678823e-36	-1.26366703032717	61	688	2.17720805456387e-31	PSMA2
EDC4	2.09998707094457e-35	0.47142315142398	106	0	5.02232907887104e-31	EDC4
UBB	3.4473662968366e-35	-1.25848906111769	735	0.99	8.24472123551441e-31	UBB
EPHX1	4.25694285905386e-35	-1.37279436405264	311	897	1.01809045417132e-30	EPHX1
U62317.5	4.48754130999923e-35	1.2716342575574	273	31	1.07324037969941e-30	U62317.5
DPY30	6.53332590168716e-35	-1.47328979592724	258	846	1.5625102226475e-30	DPY30
TSPAN19	7.47492169594195e-35	-2.02732344481034	205	771	1.78770227280148e-30	TSPAN19
TUBA1A	7.73150982399757e-35	-2.30591215253765	402	883	1.84906788950726e-30	TUBA1A
DBI	8.04617487053044e-35	-1.19440154805514	0.25	863	1.92432318203606e-30	DBI
EIF1AY	1.12635155552186e-34	0.442927056227139	144	4	2.69378238018609e-30	EIF1AY
NFKBIA	1.19514505529001e-34	3.27885448445324	614	248	2.85830891423158e-30	NFKBIA
PTMA	1.24138519013623e-34	-1.0007573050569	803	996	2.9688968207298e-30	PTMA
DDX3Y	1.34710128939943e-34	0.387455529077376	159	6	3.22172744372768e-30	DDX3Y
MGST3	1.87009874457721e-34	-1.32784765553927	0.22	841	4.47252815753085e-30	MGST3
RPL10A	2.20421692925144e-34	-1.10891774703114	674	979	5.27160520799774e-30	RPL10A
CDKN2B	2.26424971085509e-34	1.20977013372303	0.25	26	5.41517960848103e-30	CDKN2B
FOSL1	2.50318808930516e-34	0.678252914909053	136	3	5.98662463438221e-30	FOSL1
HLA-DPA1	2.50701727525536e-34	-1.35997065156867	167	813	5.99578251550071e-30	HLA-DPA1
SLC44A4	5.2501364471978e-34	-1.40435676425802	326	902	1.25562263271183e-29	SLC44A4
SPP1	9.53098939418016e-34	1.35863375424912	159	7	2.27943142351213e-29	SPP1
AL355075.4	9.63501378777336e-34	0.797841134130587	129	3	2.30430989748388e-29	AL355075.4
CLDN4	1.29228707965147e-33	2.04768620961776	886	831	3.09063377969445e-29	CLDN4
CD63	1.93350870298267e-33	-1.2349309325779	508	954	4.62417941405336e-29	CD63
CAPSL	2.32967106302172e-33	-2.14599432548223	273	772	5.57164131432274e-29	CAPSL
WASHC1	2.42571384318733e-33	1.6738800566934	485	134	5.80133722736683e-29	WASHC1
MX1	2.45453924260703e-33	1.80786368149352	485	136	5.87027605261898e-29	MX1
CCL4L2	3.00963141367407e-33	0.872075829654631	144	5	7.19783448894291e-29	CCL4L2
OASL	3.24000277641366e-33	0.740098560503023	182	11	7.74879064007091e-29	OASL
LAPTM4A	4.99680986094828e-33	-1.14511054298955	265	897	1.19503704634439e-28	LAPTM4A
ARPC1A	5.42860635604567e-33	-1.09803999916058	45	655	1.29830549611188e-28	ARPC1A
HSP90AA1	5.53809332133851e-33	-1.81164518203874	727	987	1.32449039873132e-28	HSP90AA1
XAF1	7.18555427586233e-33	1.50894790733238	439	105	1.71849716061524e-28	XAF1
SCGB1A1	7.484479158712e-33	-2.58557947296431	326	974	1.78998803559756e-28	SCGB1A1
ZGPAT	8.48325563504472e-33	0.390222619389872	106	1	2.02885541767729e-28	ZGPAT
DYNLL1	8.92344046741483e-33	-1.94175822846446	0.72	978	2.13413002218693e-28	DYNLL1
MTHFD2	2.52463166482435e-32	1.16603169150143	379	76	6.03790908959392e-28	MTHFD2
CHST9	2.87235436801948e-32	-1.17370420241819	0.22	853	6.86952270655538e-28	CHST9
IFI6	2.9437027017246e-32	2.93473321383954	712	424	7.04015938144455e-28	IFI6
SPHK1	3.08459898693031e-32	0.529429655298121	167	9	7.37712693714253e-28	SPHK1
PPP1R15A	3.22959867391013e-32	2.85443660041434	0.78	556	7.72390818852346e-28	PPP1R15A
IFT27	3.51324010528563e-32	-1.41982778552741	174	766	8.40226503580111e-28	IFT27
METTL7A	3.59871410659955e-32	-1.33847933893348	114	716	8.60668465734348e-28	METTL7A
ATF3	4.46902040367329e-32	3.14145988213465	697	383	1.0688109197425e-27	ATF3
RPL23A	4.67992537813332e-32	-1.00256479382801	0.72	984	1.11925095343436e-27	RPL23A
UBA52	7.07281773600415e-32	-0.989706888448711	621	969	1.69153508974275e-27	UBA52
IFI44L	7.5646289499322e-32	1.31706469018125	326	55	1.80915665966579e-27	IFI44L
CES1	1.17472203681089e-31	-1.65573543377213	326	847	2.80946522323691e-27	CES1
VAMP8	1.36092779504305e-31	-1.1079072641217	439	939	3.25479491462495e-27	VAMP8
GSTA2	2.94209529463676e-31	-2.3707132331843	76	0.66	7.03631510665327e-27	GSTA2
RPA3	4.33732997101039e-31	-1.40794867842579	0.22	787	1.03731583586684e-26	RPA3
MGST2	5.32906572155293e-31	-1.12007015918511	106	686	1.2744993579666e-26	MGST2
HIST2H2BF	6.86380481889574e-31	1.13711184205664	235	26	1.6415475604871e-26	HIST2H2BF
SCP2	1.44562280434744e-30	-1.00701104985404	189	768	3.45735149887733e-26	SCP2
CD164	2.49513314499098e-30	-1.22323746929077	341	913	5.96736042956042e-26	CD164
CCL3	2.6730132425547e-30	0.729342815150459	129	4	6.39277847089383e-26	CCL3
KLHDC7B	3.67951277904872e-30	0.86518685479294	205	19	8.79992276237291e-26	KLHDC7B
ITGA6	3.95788360772973e-30	0.965498748605612	205	19	9.46567443624641e-26	ITGA6
SKP1	5.14345405094477e-30	-1.17585966656332	553	971	1.23010847082395e-25	SKP1
KRT7	5.64199157408091e-30	2.33808108539037	765	506	1.34933870485719e-25	KRT7
MORF4L2	6.0001500241224e-30	-1.23632259707528	265	838	1.43499587976911e-25	MORF4L2
ARL3	6.3424712006829e-30	-1.34417088037926	174	741	1.51686541235532e-25	ARL3
IFIT2	6.68485103630745e-30	1.86829789405549	0.25	31	1.59874897384329e-25	IFIT2
TOMM7	7.10366519064951e-30	-1.09199174244772	515	955	1.69891256699574e-25	TOMM7
METRN	7.42839552034294e-30	-1.41069255416586	76	649	1.77657507264522e-25	METRN
NPTX2	9.81665084723782e-30	0.719303555291731	136	6	2.3477502166254e-25	NPTX2
SESN2	1.07847672165106e-29	1.13564200551023	235	27	2.57928492750067e-25	SESN2
PIFO	1.23128082824229e-29	-1.89127254286164	371	798	2.94473122882426e-25	PIFO
CDKN1A	1.25366177133324e-29	1.96656635784937	629	295	2.99825749232058e-25	CDKN1A
RPLP2	1.6537108212595e-29	-0.878064032696139	803	995	3.95501480012422e-25	RPLP2
RPL27	1.91991421601422e-29	-0.889562138893743	614	968	4.59166683901962e-25	RPL27
UCP2	1.94752169953401e-29	-1.15858370665493	0.25	846	4.65769289660554e-25	UCP2
RNASEK	2.74038610316068e-29	0.827771300580986	273	39	6.55390740431907e-25	RNASEK
ATP5F1A	2.75488998082048e-29	-0.989569130093014	0.25	825	6.58859487813027e-25	ATP5F1A
NPIPB5	2.82698678435345e-29	1.01047803365814	0.22	24	6.76102159345972e-25	NPIPB5
OMG	3.08124630325555e-29	-1.71234628352099	144	713	7.36910865886597e-25	OMG
HIST1H3H	5.13163702441065e-29	0.565036690731836	114	3	1.22728231075805e-24	HIST1H3H
COX7A2	5.70786578770066e-29	-1.08629771185423	485	952	1.36509318178649e-24	COX7A2
COX7C	8.20043222545289e-29	-1.03634623804065	523	977	1.96121537103931e-24	COX7C
TYMP	1.0052082516204e-28	2.08616071714096	0.78	623	2.40405605457535e-24	TYMP
ISG20	1.04893533273504e-28	2.06432022000822	742	514	2.50863374176913e-24	ISG20
ITM2B	1.71340643047474e-28	-1.01371779967756	561	974	4.0977828191234e-24	ITM2B
TSPAN6	2.23576952692612e-28	-1.16763744037121	189	757	5.34706640059652e-24	TSPAN6
TMED10	5.61295616998033e-28	-1.0302465869766	265	851	1.3423945976125e-23	TMED10
NDUFA11	6.96713949380884e-28	-0.998841252264666	235	796	1.66626108133932e-23	NDUFA11
MORN5	7.03149426110698e-28	-1.62918148617948	242	743	1.68165216748635e-23	MORN5
CTSH	8.16991481803985e-28	-1.08428491870649	205	769	1.95391682788241e-23	CTSH
AGR2	1.03440474448214e-27	-1.94452988732067	379	0.94	2.47388238690349e-23	AGR2
TSPAN13	1.55115220191703e-27	-1.23414087104332	159	705	3.70973560610477e-23	TSPAN13
RAB32	1.58611810208423e-27	0.649088353116311	205	21	3.79336005294464e-23	RAB32
PLAC8	2.51693155184425e-27	-0.994762533450485	288	898	6.0194934993907e-23	PLAC8
RAP2B	2.73358755788121e-27	1.19895060379874	295	51	6.53764800342869e-23	RAP2B
THBS1	2.98805037954328e-27	0.736955819249492	136	7	7.14622128771571e-23	THBS1
CLIC6	3.10866762452407e-27	-1.13124836031666	136	666	7.43468949081177e-23	CLIC6
HIST4H4	3.22947056799483e-27	0.847784173277287	144	8	7.72360181041644e-23	HIST4H4
TMBIM6	3.26310321166424e-27	-0.993260206620253	462	0.95	7.80403764101619e-23	TMBIM6
RPL15	3.90102758122599e-27	-0.907911497886213	697	988	9.32969756326008e-23	RPL15
DMAC1	4.91346419040725e-27	-0.931384194674527	144	0.7	1.1751040957778e-22	DMAC1
FAM229B	4.92267511525104e-27	-1.42184911915971	227	755	1.17730698056344e-22	FAM229B
ATRAID	4.96778332224701e-27	-0.977021538282601	129	686	1.1880950593486e-22	ATRAID
MORN2	5.38633591343007e-27	-1.51203823423098	386	829	1.28819609705594e-22	MORN2
NME5	5.62269290615669e-27	-1.54999993939467	182	703	1.34472323543643e-22	NME5
EMP3	6.8774914872983e-27	1.5815086964094	394	101	1.64482086410226e-22	EMP3
SYAP1	7.07370680724363e-27	-1.11214176969245	129	644	1.69174772002039e-22	SYAP1
MPC2	7.8311794496296e-27	-1.06164248174684	212	748	1.87290487717342e-22	MPC2
MT-ND2	7.89946158376694e-27	-1.31568012292559	932	922	1.8892352323737e-22	MT-ND2
SMIM22	8.93206661791675e-27	-1.08278875301962	462	948	2.13619305234097e-22	SMIM22
TAX1BP1	2.4412058231698e-26	-1.16849806946662	326	858	5.83838784669289e-22	TAX1BP1
RPL4	3.92613111289468e-26	-0.935370073704682	477	946	9.38973516959892e-22	RPL4
CYP1B1	4.50989244958274e-26	0.996888080445374	167	14	1.07858587824221e-21	CYP1B1
NAP1L1	4.56836612377659e-26	-1.14765484297227	326	831	1.09257044216241e-21	NAP1L1
TUBB4B	5.80725117567179e-26	-1.85832394816328	697	968	1.38886219117367e-21	TUBB4B
IFITM2	6.39140728344978e-26	1.94554318940801	371	92	1.52856896590985e-21	IFITM2
GSTP1	8.57882973177e-26	-1.01009180103359	932	996	2.05171291865011e-21	GSTP1
LSM3	9.24546667104624e-26	-0.901562101820307	159	677	2.21114580904742e-21	LSM3
SBF2-AS1	1.0009425476741e-25	0.817958246732955	174	16	2.39385419701737e-21	SBF2-AS1
PIGR	1.1390101728293e-25	-1.80534983915493	318	817	2.72405672933855e-21	PIGR
B9D1	1.2104783295054e-25	-1.29695916664005	182	702	2.89497997284511e-21	B9D1
BSCL2	1.36887045333017e-25	1.00308042166697	273	46	3.27379057618443e-21	BSCL2
C12orf75	1.57226964825131e-25	-1.44043742260161	235	0.73	3.76024009075783e-21	C12orf75
GTF2H5	1.77899444054691e-25	-1.04106579660537	227	767	4.254643104012e-21	GTF2H5
WRB	2.73168023052083e-25	-1.20580506377692	136	654	6.53308643931361e-21	WRB
SNHG7	3.03260655645674e-25	1.84357689990723	455	0.15	7.25278184042195e-21	SNHG7
LDLRAD1	3.39018506451303e-25	-1.31998024458377	144	668	8.10796660028937e-21	LDLRAD1
CD83	3.46570307491829e-25	0.952987167446956	189	0.02	8.28857547397457e-21	CD83
TMEM173	3.59387929160133e-25	-1.05878497779137	136	654	8.59512171379374e-21	TMEM173
RABAC1	3.87695699927292e-25	-1.01098785991459	258	777	9.27213035946111e-21	RABAC1
KLF6	4.11131189654723e-25	1.7072585052027	727	541	9.83261353178236e-21	KLF6
EID1	4.17434220367096e-25	-0.92091012199825	295	846	9.98335681429947e-21	EID1
HINT1	4.33388851488403e-25	-0.886676876706451	629	976	1.03649277721966e-20	HINT1
HSPB11	4.76617359873696e-25	-1.28393580386883	341	816	1.13987807787393e-20	HSPB11
SELENBP1	6.53238064079108e-25	-0.819338149194329	129	649	1.56228415405159e-20	SELENBP1
CTSS	7.04724998794787e-25	-1.17537698855304	258	0.8	1.68542030711761e-20	CTSS
MORF4L1	9.0288278457048e-25	-1.00419036916451	386	905	2.15933446757876e-20	MORF4L1
BCL2A1	1.35765033986706e-24	0.942945895097427	189	21	3.24695655282606e-20	BCL2A1
SERPINE1	1.37389890405073e-24	0.971318164226545	114	5	3.28581661892772e-20	SERPINE1
CXCL10	1.40777030279897e-24	1.57010543296202	152	12	3.36682345617403e-20	CXCL10
CP	1.41721834415813e-24	-1.12597675763708	98	626	3.38941939188857e-20	CP
ALOX15	1.71161790817487e-24	-1.27789994838029	121	623	4.09350538919102e-20	ALOX15
MIR4435-2HG	1.799164090326e-24	1.31914760642794	364	92	4.30288083842366e-20	MIR4435-2HG
ATP5PF	1.8639886712319e-24	-0.93710857205554	311	843	4.45791530611821e-20	ATP5PF
TNFRSF10D	2.58286532483891e-24	0.859725124438435	144	0.01	6.17718071088475e-20	TNFRSF10D
C4orf3	2.78402019193028e-24	-0.934849239787507	303	865	6.65826269102046e-20	C4orf3
TUSC3	3.13336150276318e-24	-1.05893202481082	197	714	7.49374737000842e-20	TUSC3
AC025164.1	3.40594305996117e-24	0.512875821335096	121	6	8.14565342220312e-20	AC025164.1
NDUFAB1	3.45686067849362e-24	-1.02471678453595	295	818	8.26742799868534e-20	NDUFAB1
CALM1	3.86241790034856e-24	-1.19282807275539	674	968	9.23735865047362e-20	CALM1
C9orf24	3.88428880833056e-24	-1.48223404992083	508	856	9.28966511400337e-20	C9orf24
C15orf48	4.12714749675042e-24	1.90757803769506	439	141	9.8704859532283e-20	C15orf48
TMED2	4.26452450354298e-24	-0.916561138292286	197	725	1.01990368026734e-19	TMED2
DMGDH	4.92471242779109e-24	0.992909433906464	205	26	1.17779422423052e-19	DMGDH
EFCAB10	6.24995996586921e-24	-1.27701897395849	61	548	1.49474042543728e-19	EFCAB10
PROM1	6.38445311365978e-24	-1.1339749047417	106	0.61	1.52690580666287e-19	PROM1
SERPINB6	8.54451431089612e-24	-0.912312683757003	295	809	2.04350604259392e-19	SERPINB6
SRSF9	8.8913797798402e-24	-0.820673870043183	235	737	2.12646238814658e-19	SRSF9
SNHG8	9.05324345805232e-24	2.19120768275218	629	362	2.16517370542779e-19	SNHG8
EEF1A1	1.05355602729009e-23	-0.837426113124256	871	999	2.51968459486699e-19	EEF1A1
ATP6AP2	1.10717543990951e-23	-0.85481631878451	136	639	2.64792078208758e-19	ATP6AP2
RGS16	1.16547430846925e-23	0.542182792046606	106	4	2.78734835613505e-19	RGS16
SRP14	1.38346874690172e-23	-0.899840452112144	583	972	3.30870385509015e-19	SRP14
CDS1	1.4752394610193e-23	-1.10596800111326	0.25	741	3.52818269497376e-19	CDS1
HYPK	1.47877277464557e-23	0.802867518642811	242	39	3.53663296784234e-19	HYPK
C11orf88	1.68513505080007e-23	-1.52936949142545	333	761	4.03016898749346e-19	C11orf88
PLEK	1.76816316681247e-23	0.889310519134572	144	11	4.22873902974871e-19	PLEK
BASP1	1.89044635684302e-23	-1.14148518535588	152	666	4.52119150702577e-19	BASP1
NEDD8	2.57758352671762e-23	-0.895876922737264	303	808	6.16454876249787e-19	NEDD8
BLOC1S1	2.67378155653037e-23	-0.786176748788958	258	823	6.39461597059803e-19	BLOC1S1
SDHC	3.49282419562488e-23	-0.874293495841407	0.25	755	8.35343834625646e-19	SDHC
PARK7	3.80604167495193e-23	-0.950033451036034	386	888	9.10252926981503e-19	PARK7
PIEZO1	3.83267759640465e-23	1.20942185775558	258	46	9.16623173956136e-19	PIEZO1
HEBP2	3.92380297737543e-23	-0.818622184141145	212	734	9.38416720069107e-19	HEBP2
PRDX6	3.97679134023386e-23	-0.809399254251505	341	863	9.51089416930331e-19	PRDX6
DNPH1	3.99834758192138e-23	-1.00958904315207	371	0.85	9.56244807692318e-19	DNPH1
AKAP14	4.00889751536122e-23	-1.3320401156209	144	632	9.58767929773789e-19	AKAP14
MT-ND4	4.52648383313828e-23	-1.03190508243132	886	0.92	1.08255387353335e-18	MT-ND4
CD164L2	4.79981504680476e-23	-1.1388052858034	76	0.58	1.14792376659383e-18	CD164L2
RPS9	5.77981536177584e-23	-0.713304483763541	795	981	1.38230064192231e-18	RPS9
CAT	5.93723540101024e-23	-0.924606186626405	76	571	1.41994921850561e-18	CAT
BRK1	6.26282984249357e-23	-0.842407366978783	288	804	1.49781838513076e-18	BRK1
MZT2B	7.36039667390961e-23	-0.84939790622283	258	764	1.76031246853222e-18	MZT2B
SNRPE	7.5243312362205e-23	-0.886130689015426	189	709	1.7995190584545e-18	SNRPE
UFC1	8.24905585396565e-23	-1.15794769833568	538	921	1.97284419803442e-18	UFC1
C12orf74	1.0144622773442e-22	0.846613461760254	144	12	2.42618798249638e-18	C12orf74
PSMA1	1.04963453580095e-22	-0.910047527053896	159	643	2.51030595582155e-18	PSMA1
GTPBP2	1.07602603540163e-22	0.924872910613026	0.25	44	2.57342386626654e-18	GTPBP2
IFIT1	1.16332934595824e-22	1.55336463616233	402	122	2.78221846379372e-18	IFIT1
ATP5MPL	1.23445647188486e-22	-0.92729781202542	409	915	2.95232609815983e-18	ATP5MPL
TMEM14A	1.26180482268887e-22	-0.87577435562404	83	554	3.01773241394269e-18	TMEM14A
ANG	1.33710933560671e-22	-0.933890272730644	0.03	496	3.19783068703701e-18	ANG
DUSP8	1.37014383701393e-22	0.688036052908114	182	21	3.27683600060251e-18	DUSP8
RPS29	1.46773666327212e-22	-0.711413907138226	758	985	3.51023900388161e-18	RPS29
FCGRT	1.47136762678173e-22	-0.724403370625641	144	643	3.51892281621119e-18	FCGRT
SCPEP1	1.48825956727134e-22	-1.05951795050603	144	631	3.55932158108614e-18	SCPEP1
ERICH3	1.64808101814024e-22	-1.20587894855162	167	648	3.9415505629842e-18	ERICH3
CHCHD2	1.67057607951961e-22	-0.915718794506939	568	955	3.99534975177909e-18	CHCHD2
NDUFB10	1.79169812451249e-22	-0.745578927539444	333	859	4.28502523458408e-18	NDUFB10
MT-ND5	1.81595849780221e-22	1.85782797160299	864	882	4.34304634334377e-18	MT-ND5
HMGB1	1.89661980958837e-22	-0.862909911672107	447	929	4.53595593661154e-18	HMGB1
REEP5	2.1703213094278e-22	-0.807038446455522	0.22	748	5.19054044362752e-18	REEP5
SPCS1	2.38313050127022e-22	-0.865003062826045	364	861	5.69949490683785e-18	SPCS1
ZFAS1	2.60680143877262e-22	2.39359886386756	705	531	6.23442632096859e-18	ZFAS1
NR1D1	2.72912231286265e-22	1.3866178192252	273	55	6.52696892344232e-18	NR1D1
ALDH2	3.26010793085759e-22	-0.830841204392422	136	629	7.796874127439e-18	ALDH2
WFDC2	3.37936386060735e-22	-1.18964919139093	606	976	8.08208660902853e-18	WFDC2
PRDX1	3.42120059899025e-22	-1.03898660748529	553	974	8.18214335254508e-18	PRDX1
ZNF460	3.64220434260469e-22	0.495252449514031	114	6	8.71069590577338e-18	ZNF460
AC013470.2	3.84339493826565e-22	-1.10527894599972	45	527	9.19186333435614e-18	AC013470.2
SPA17	4.0344271616771e-22	-1.28015848675933	0.22	683	9.64873599986694e-18	SPA17
PDIA4	4.05864522444486e-22	-0.869924965915172	182	674	9.70665591878233e-18	PDIA4
DPH1	4.37351646182444e-22	0.421274332743564	121	8	1.04597019700993e-17	DPH1
ODF2L	5.61828722099651e-22	-0.849403559707594	295	799	1.34366957177352e-17	ODF2L
LAMTOR5	6.20157034095508e-22	-0.862705402184816	333	829	1.48316756274282e-17	LAMTOR5
PRR15	6.61184185284463e-22	-0.897119583782939	182	674	1.58128809752632e-17	PRR15
PLEKHS1	7.85403518594381e-22	-0.865506190021446	106	598	1.87837105507032e-17	PLEKHS1
CD74	8.86901429068913e-22	-0.855676861204699	682	988	2.12111345776121e-17	CD74
WDR54	1.00939362418226e-21	-1.26880904327493	288	726	2.41406579159428e-17	WDR54
RSAD2	1.03316340976347e-21	1.6114527409457	371	108	2.47091361079032e-17	RSAD2
C11orf97	1.24414007234773e-21	-1.24236615662546	212	0.68	2.97548539702683e-17	C11orf97
CIB1	1.55830991142733e-21	-0.963354955803312	621	961	3.7268539841696e-17	CIB1
AC007906.2	1.57553151881984e-21	-0.974618853245101	189	689	3.76804118040953e-17	AC007906.2
LMAN2	2.5560111288397e-21	-0.757251381282245	212	706	6.11295621573302e-17	LMAN2
SPAG16	2.80868702742772e-21	-1.05074493893834	273	751	6.71725589479614e-17	SPAG16
RPL41	3.09469084750607e-21	-0.615961752115489	977	999	7.40126263089553e-17	RPL41
FXYD1	3.35276740708306e-21	-1.27542660479377	53	506	8.01847853077986e-17	FXYD1
AC093911.1	3.61117342109919e-21	0.644086712471873	114	7	8.63648235390083e-17	AC093911.1
DLGAP1-AS2	3.84336746030714e-21	0.79106841006934	182	24	9.19179761807055e-17	DLGAP1-AS2
RPL5	3.99214429129772e-21	-0.843879946809596	614	957	9.54761228706762e-17	RPL5
EIF3E	4.19624004637631e-21	-0.816949465741623	235	734	1.00357276949136e-16	EIF3E
IK	4.61976363438021e-21	-1.15549795343026	371	823	1.10486267079837e-16	IK
CSNK2B	5.5409803982453e-21	-0.685019158321128	144	634	1.32518087204435e-16	CSNK2B
SERP1	5.99816986737966e-21	-0.852339854900104	439	911	1.43452230548252e-16	SERP1
IFI30	7.80534196728554e-21	1.00180443444342	159	17	1.86672558489601e-16	IFI30
AL450998.2	8.99609316574183e-21	0.896884976995453	235	42	2.15150564151882e-16	AL450998.2
COLCA1	9.45935504906451e-21	-0.876703581012722	76	533	2.26229935353427e-16	COLCA1
OAS3	9.5769560398349e-21	0.904975489564046	273	59	2.29042480648692e-16	OAS3
LXN	1.0032294700991e-20	-1.00638606085099	61	505	2.39932360068901e-16	LXN
EMP2	1.01187000879739e-20	-0.794293403744899	174	659	2.41998831303985e-16	EMP2
BATF	1.11022966688912e-20	0.747586745890477	212	34	2.65522527133203e-16	BATF
HDAC9	1.11298526437486e-20	1.13472219976739	258	53	2.66181555827891e-16	HDAC9
FLNA	1.24145293695576e-20	0.818984699763489	0.22	36	2.9690588440234e-16	FLNA
MUC20	1.29452418106263e-20	1.81344093028963	455	182	3.09598403142939e-16	MUC20
RPL26	1.29601163361495e-20	-0.747437239044532	689	0.99	3.09954142295352e-16	RPL26
C1orf194	1.38638963754102e-20	-1.34627996648588	523	822	3.3156894571431e-16	C1orf194
PRKAR1A	1.50962002199639e-20	-0.965611602126464	364	841	3.61040724460656e-16	PRKAR1A
JUN	1.60283343453961e-20	1.92046033333911	742	537	3.83333644204494e-16	JUN
SRI	1.69677343908715e-20	-0.953341370425737	523	924	4.05800335692083e-16	SRI
RSPH4A	1.77523152507888e-20	-0.979548718582453	98	0.56	4.24564371537864e-16	RSPH4A
CENPM	1.83458300444839e-20	-1.01204448974193	98	569	4.38758871343878e-16	CENPM
PFDN5	2.3340270503705e-20	-0.837126008981349	682	973	5.5820590936661e-16	PFDN5
RARRES3	2.41906741550377e-20	-0.8494176928112	341	865	5.78544163091883e-16	RARRES3
NDUFS5	3.04681926552395e-20	-0.805338346353614	409	895	7.28677295542709e-16	NDUFS5
PSMA4	3.13701410404548e-20	-0.894506198403164	295	793	7.50248293123518e-16	PSMA4
HLA-DMA	3.16067248257407e-20	-0.911386868998213	129	595	7.55906430932414e-16	HLA-DMA
PDIA3	3.23098999767178e-20	-0.844369487262659	242	0.75	7.72723567843184e-16	PDIA3
CST3	3.71647845638915e-20	-0.81157700857332	568	951	8.88832987630029e-16	CST3
CCL15	3.72513503744987e-20	-0.986119858777012	8	431	8.90903295556512e-16	CCL15
COPRS	3.87467961583136e-20	-0.982726826723913	0.25	702	9.26668376922228e-16	COPRS
PFN2	3.91666889040689e-20	-0.77590875254344	242	731	9.36710531829712e-16	PFN2
ATP2A2	4.11539609808484e-20	-0.883404268800082	242	707	9.8423813081797e-16	ATP2A2
TRIP13	4.17797458718395e-20	-1.08307098519884	45	481	9.99204402270913e-16	TRIP13
MATR3.1	4.45906404084992e-20	0.410176323220767	114	8	1.06642975600967e-15	MATR3.1
PGRMC1	5.19349504137548e-20	-0.865540598739528	227	692	1.24207627409536e-15	PGRMC1
MYC	5.57806327887075e-20	0.682977218176823	174	23	1.33404961377473e-15	MYC
MSMB	6.10634426801011e-20	-1.61365343192697	227	761	1.4603932951373e-15	MSMB
RCN2	6.48897494870586e-20	-0.739067149356418	98	0.54	1.55190324873249e-15	RCN2
CCNI	7.00641053872106e-20	-0.811560816808294	341	827	1.67565314444053e-15	CCNI
EPPIN	7.30196194502077e-20	-1.20305512785641	136	576	1.74633721877117e-15	EPPIN
TMSB10	7.50746383105914e-20	1.16699818809567	932	962	1.7954850498361e-15	TMSB10
TMEM98	7.93419799143013e-20	-0.785741556707518	91	518	1.89754279163043e-15	TMEM98
PSMA6	8.7037967100296e-20	0.965379547879036	311	0.08	2.08160002117068e-15	PSMA6
RND3	9.34049120564366e-20	1.90203792965	576	322	2.23387187674174e-15	RND3
CNPY2	9.63837777337706e-20	-0.647467190547315	136	598	2.30511442828086e-15	CNPY2
HIST1H2BC	1.02187017930437e-19	0.997190438152928	265	58	2.44390472082433e-15	HIST1H2BC
NPC2	1.06101324107021e-19	-0.732347910461433	265	798	2.53751926734351e-15	NPC2
AZIN1	1.06914318112448e-19	-1.01266536804568	265	714	2.55696283197732e-15	AZIN1
PARP10	1.21108432062404e-19	1.19195396425677	394	132	2.89642926120445e-15	PARP10
ERGIC3	1.2701274977396e-19	-0.83128212736652	447	909	3.03763692359403e-15	ERGIC3
MAGED2	1.27235076507593e-19	-0.804302533488868	265	0.73	3.0429540897556e-15	MAGED2
MT-ATP6	1.28715840133791e-19	-0.939523585007745	864	911	3.07836803263974e-15	MT-ATP6
IRF1	1.29163579328247e-19	2.20158874316658	606	372	3.08907616321436e-15	IRF1
C20orf85	1.46068470591065e-19	-1.26674662687673	523	831	3.49337354265591e-15	C20orf85
TMEM219	1.52902862033803e-19	-0.829690913041405	295	804	3.65682484840042e-15	TMEM219
CKB	1.6129351017274e-19	-1.22410198718541	462	845	3.85749558929126e-15	CKB
S100A2	1.61325171426889e-19	3.46265270068649	409	0.15	3.85825279984548e-15	S100A2
FJX1	1.70891367927712e-19	0.49269940800847	121	0.01	4.08703795535916e-15	FJX1
SQLE	1.83441444402801e-19	-0.856777257781561	121	0.57	4.38718558433738e-15	SQLE
HERC5	1.84395945415849e-19	0.643163122502014	189	28	4.41001343056545e-15	HERC5
FKBP6	2.14004950958509e-19	0.593337683609778	136	13	5.11814240712371e-15	FKBP6
FGF14	2.36457530346453e-19	-1.01994240523333	0.03	449	5.65511829576576e-15	FGF14
C16orf89	2.42233162039565e-19	-1.10022290176658	38	462	5.79324830333825e-15	C16orf89
ABCA5	2.46690259506947e-19	-0.7887640762606	159	637	5.89984424636815e-15	ABCA5
BX005040.1	2.52482054810963e-19	-0.98264389241973	8	419	6.03836082285899e-15	BX005040.1
PROS1	2.65171584106802e-19	-1.31261586390126	61	475	6.34184360549829e-15	PROS1
CSF1	2.71553621960685e-19	0.461236075071695	114	8	6.49447642281175e-15	CSF1
GABARAPL2	2.98921808155874e-19	-0.79194771918162	341	839	7.14901396385587e-15	GABARAPL2
RTRAF	3.36241187158769e-19	-0.777979478480408	242	726	8.04154423208911e-15	RTRAF
TIMM44	3.40635257816796e-19	1.30371374005457	356	111	8.1466328259465e-15	TIMM44
DHCR24	3.50249843504205e-19	-0.69642518791637	197	671	8.37657525724658e-15	DHCR24
ICAM1	3.74942282374683e-19	0.729584675508165	197	32	8.96711962527292e-15	ICAM1
CFAP300	3.76868957780006e-19	-1.16829028942795	205	648	9.01319799426661e-15	CFAP300
TRAF2	4.48461212366259e-19	0.991831405392687	0.25	53	1.07253983549515e-14	TRAF2
HSBP1	4.59903805681692e-19	-0.906923940865966	568	948	1.09990594166834e-14	HSBP1
COX6C	6.03129754141485e-19	-0.817572171870768	515	941	1.44244512000478e-14	COX6C
UPP1	7.23861454518871e-19	0.841340344572471	197	32	1.73118705462733e-14	UPP1
IRF9	7.65116291810118e-19	0.902593322848955	303	79	1.82985212349308e-14	IRF9
COA3	8.76526429049278e-19	-0.692185542771988	0.25	733	2.09630060771425e-14	COA3
KDELR2	9.15222610263984e-19	-0.82356374257875	159	596	2.18884639470734e-14	KDELR2
LUCAT1	9.93970837996717e-19	0.439532644325545	121	0.01	2.37718065615295e-14	LUCAT1
COX6B1	1.04020560846248e-18	-0.739937484073697	462	938	2.48775573319886e-14	COX6B1
GON7	1.06385695946357e-18	-0.980338118121936	197	0.64	2.54432030425308e-14	GON7
SYT8	1.14422114944086e-18	1.67989528272447	311	86	2.73651930100276e-14	SYT8
CDC20B	1.22185936477707e-18	3.00898047684941	152	18	2.92219885680084e-14	CDC20B
NCF1	1.28313666679278e-18	0.719146458904156	152	18	3.0687496523016e-14	NCF1
LSM5	1.3282199835017e-18	-0.724035238883211	197	665	3.17657091254266e-14	LSM5
ATP5PB	1.37209788221699e-18	-0.646001597307714	242	701	3.28150929511016e-14	ATP5PB
RPS24	1.61887916002967e-18	-0.633296524875453	727	0.99	3.87171139912696e-14	RPS24
MXD1	1.68261913683843e-18	0.91992919485109	258	58	4.0241519276628e-14	MXD1
C5orf15	1.74548869794834e-18	-0.852990807843408	144	0.58	4.17451077001324e-14	C5orf15
CLUAP1	1.83083760127885e-18	-0.83992536403787	189	645	4.37863120721849e-14	CLUAP1
ERH	2.16471697879961e-18	-0.74310588068708	379	851	5.17713712649714e-14	ERH
RPL37A	2.19714217140518e-18	-0.563079617187932	864	988	5.25468521713263e-14	RPL37A
YWHAE	2.27729235103202e-18	-0.828645038609094	508	926	5.44637238672817e-14	YWHAE
SNX3	2.35831078486431e-18	-0.763878557542425	348	817	5.64013607308149e-14	SNX3
HIST1H2BG	2.44849873303254e-18	1.05390868784295	174	26	5.85582956992062e-14	HIST1H2BG
HMGN1	2.46377334875989e-18	-0.794394794912463	341	845	5.89236034089415e-14	HMGN1
FXYD5	2.52663140374905e-18	0.875188388463942	265	61	6.04269166520624e-14	FXYD5
PLEKHN1	2.64526030525356e-18	0.335389861962656	129	12	6.3264045460444e-14	PLEKHN1
CASC4	3.2769751967275e-18	-0.66251376888896	114	547	7.83721388049348e-14	CASC4
TMEM14B	3.38535911146816e-18	-0.685179048398928	318	784	8.09642485098726e-14	TMEM14B
ATP5IF1	3.40513912878109e-18	-0.977259119303234	644	969	8.14373074039285e-14	ATP5IF1
SH3BGRL	3.415757101697e-18	-0.835568642882835	121	539	8.16912468441854e-14	SH3BGRL
CANX	3.53863476304443e-18	-0.667758255402651	273	779	8.46299889929706e-14	CANX
PRDX3	3.540915192281e-18	-0.621923777197623	174	664	8.46845277385923e-14	PRDX3
DDT	3.85229486988227e-18	-0.698653716537787	0.25	688	9.21314841081044e-14	DDT
SLC22A4	4.06901702903498e-18	-0.88170187878893	91	522	9.73146112664005e-14	SLC22A4
SSBP4	4.21314131579257e-18	-0.854939178656523	235	691	1.00761487708495e-13	SSBP4
TM9SF2	4.51234809558404e-18	-0.600721013308754	242	711	1.07917317053988e-13	TM9SF2
TAF4B	4.67603482324169e-18	1.1456156310981	159	21	1.11832048832648e-13	TAF4B
TMEM123	4.67781791825774e-18	-0.731773658568739	295	775	1.11874693333052e-13	TMEM123
DDX58	5.18475298956855e-18	0.708246490737764	189	31	1.23998552498521e-13	DDX58
FAM92B	5.55819863902374e-18	-1.08232385082133	288	727	1.32929878650892e-13	FAM92B
UNC13D	5.88520008891821e-18	0.583812675680273	121	11	1.40750445326568e-13	UNC13D
FOLR1	5.9280598618732e-18	-0.84335453651041	121	0.56	1.41775479656559e-13	FOLR1
FAM216B	5.95765849727713e-18	-1.02786876299827	182	627	1.4248336062088e-13	FAM216B
SPAG8	6.14218916197421e-18	-0.953695815663576	152	577	1.46896595997775e-13	SPAG8
SNRPN	6.46326211534211e-18	-0.728599084167165	98	527	1.54575376750522e-13	SNRPN
MRPS31	7.57610435452386e-18	-1.14888744999669	379	754	1.81190111742793e-13	MRPS31
MRPL20	7.66143567403117e-18	-0.648355406230988	273	761	1.8323089558013e-13	MRPL20
SF3A2	7.84901405832107e-18	0.944406235082931	303	83	1.87717020218807e-13	SF3A2
SCCPDH	8.36220841190665e-18	-0.751838894755133	144	578	1.9999057637916e-13	SCCPDH
ALKBH5	8.3695944640999e-18	-0.677475270510458	98	515	2.00167221203413e-13	ALKBH5
SYPL1	8.80527938569459e-18	-0.660165054572039	197	655	2.10587061788272e-13	SYPL1
RPL11	9.14527636632201e-18	-0.634781729653246	833	992	2.18718429576957e-13	RPL11
AC013264.1	9.65543756676962e-18	-1.04283630959516	242	682	2.30919444846862e-13	AC013264.1
FDPS	9.68037437703076e-18	-0.676686875831614	136	575	2.31515833601068e-13	FDPS
SAMD4A	9.85998935819349e-18	0.312788601762156	114	0.01	2.35811505490556e-13	SAMD4A
SF3B5	1.05156376835491e-17	-0.576728491605845	273	751	2.51491990839761e-13	SF3B5
RPS16	1.05224058334721e-17	-0.613966881243233	795	987	2.5165385791332e-13	RPS16
CDC42	1.06422498120958e-17	-0.743989452189565	0.25	744	2.54520046506082e-13	CDC42
RPL10	1.10023147355387e-17	-0.776240538370505	841	987	2.63131359215144e-13	RPL10
RPL7A	1.20524236251239e-17	-0.657187542657121	682	974	2.88245763418464e-13	RPL7A
SLC35A3	1.20594462360386e-17	-0.667737022170616	136	565	2.884137161811e-13	SLC35A3
MB	1.22365444156076e-17	-0.705818212670812	45	451	2.92649196243671e-13	MB
SUMO2	1.38327540193619e-17	-0.76295258279412	553	933	3.3082414512706e-13	SUMO2
TMC5	1.40783858220733e-17	-0.794113786813016	379	835	3.36698675320705e-13	TMC5
STOML3	1.45720224322066e-17	-0.907284550502868	129	551	3.48504488488653e-13	STOML3
PACRG	1.52821852412989e-17	-0.884466040327406	136	564	3.65488742230905e-13	PACRG
TP53TG1	1.76949810559398e-17	-0.779474948084037	182	605	4.23193166933857e-13	TP53TG1
KCTD12	1.80883190426984e-17	-1.061088811845	197	611	4.32600238225175e-13	KCTD12
TRAPPC1	1.9402479599254e-17	-0.598552478882701	182	624	4.6402970209576e-13	TRAPPC1
TMC4	1.96929164907787e-17	-0.769613977742492	242	684	4.70975790793463e-13	TMC4
CHMP2A	1.97701536045138e-17	-0.646731712475527	402	871	4.72822993605552e-13	CHMP2A
ANKRD66	1.99851976508631e-17	-1.00106594614941	144	569	4.77965987018042e-13	ANKRD66
ZCRB1	2.26131006584779e-17	-0.646077363860719	159	592	5.40814915348157e-13	ZCRB1
BTG1	2.28137894588172e-17	2.09712810799491	659	512	5.45614588697073e-13	BTG1
LAMTOR2	2.43054024636763e-17	-0.632658366172275	235	686	5.81288005321283e-13	LAMTOR2
PKIB	2.57007342606784e-17	-0.783232577061504	106	526	6.14658760578384e-13	PKIB
PLAUR	2.71054530475529e-17	1.10147263874668	0.25	59	6.48254015085275e-13	PLAUR
CREB5	2.85294588609845e-17	0.3953303898438	121	12	6.82310538119305e-13	CREB5
DAD1	2.9555121624688e-17	-0.678281766245531	379	846	7.06840288776038e-13	DAD1
TMEM230	3.24093272331208e-17	-0.57703121337408	167	597	7.75101470107317e-13	TMEM230
EPSTI1	3.25653706670661e-17	1.045252276703	348	115	7.78833404873553e-13	EPSTI1
KCNRG	3.56204519053206e-17	-0.906727960682788	45	433	8.51898727767647e-13	KCNRG
XRCC5	3.56336195225478e-17	-0.524401342182804	167	601	8.52213644501253e-13	XRCC5
FYB1	3.63172378299257e-17	0.601128139824218	121	12	8.68563059940503e-13	FYB1
PPL	3.68526006011335e-17	1.61684007088311	477	227	8.8136679597671e-13	PPL
TM9SF3	3.79743531048981e-17	-0.69758039305188	182	602	9.08194628856742e-13	TM9SF3
MT-CO3	4.29327971107151e-17	-0.779860327142256	917	927	1.02678077569986e-12	MT-CO3
FIS1	4.31156637619088e-17	-0.713456980117552	424	847	1.03115421452981e-12	FIS1
SAT1	4.34073205443172e-17	1.02716115391845	977	972	1.03812947813789e-12	SAT1
TNFAIP3	4.53724519499849e-17	1.7913031430181	0.53	0.3	1.08512756083584e-12	TNFAIP3
WDR61	4.91122205761158e-17	-0.644639482070924	83	499	1.17456786729839e-12	WDR61
C22orf15	4.98661012116684e-17	-0.982369283635717	0.22	0.65	1.19259767657826e-12	C22orf15
ZBED5-AS1	5.21999157889045e-17	-0.755710617608315	83	497	1.24841318600744e-12	ZBED5-AS1
SLC9A1	5.22309257836177e-17	0.966163956446115	0.28	74	1.249154821041e-12	SLC9A1
TCTEX1D2	5.23803777122009e-17	-1.0364726260287	318	705	1.252729113365e-12	TCTEX1D2
RNF213	5.27143663591841e-17	1.79894957743045	523	293	1.26071678584625e-12	RNF213
TMEM107	6.0441129494771e-17	-0.923405530659726	136	536	1.44551005299694e-12	TMEM107
LCP2	6.35086622616863e-17	0.472787975314476	114	0.01	1.51887316665049e-12	LCP2
KRT23	6.87688560231163e-17	2.25363492338103	508	274	1.64467596064885e-12	KRT23
EIF3L	7.00674624008763e-17	-0.687003333837426	174	576	1.67573343077936e-12	EIF3L
MT2A	7.21779397697776e-17	1.84332133855701	0.78	811	1.726207607534e-12	MT2A
RFX3	9.46023937585002e-17	-0.845192866378324	129	536	2.26251084912829e-12	RFX3
PDLIM4	1.02557138307663e-16	-0.683292673215336	326	803	2.45275651976607e-12	PDLIM4
DYNC2LI1	1.08109149405438e-16	-0.843613098718958	136	564	2.58553841718046e-12	DYNC2LI1
TMEM50B	1.10236182007507e-16	-0.567547386109769	129	536	2.63640852889153e-12	TMEM50B
CCDC153	1.12786972608449e-16	-0.791265844632871	0.22	658	2.69741323690366e-12	CCDC153
TSPAN8	1.24424367519587e-16	-1.99619570056633	45	411	2.97573317359845e-12	TSPAN8
SPAG6	1.25646844686777e-16	-0.974562359104188	235	655	3.00496993752895e-12	SPAG6
MT-ND6	1.25776077772085e-16	2.38230906962242	553	343	3.00806067599719e-12	MT-ND6
BPIFB1	1.41682751040638e-16	-1.2619288475014	318	0.82	3.3884846738879e-12	BPIFB1
INPP5D	1.42421032459422e-16	0.475203789434376	106	9	3.40614141229954e-12	INPP5D
PLEKHO1	1.44762177007912e-16	0.310948549935963	121	12	3.46213222532123e-12	PLEKHO1
SLC2A10	1.49021260648826e-16	-0.63018512322484	53	439	3.56399246967732e-12	SLC2A10
ASNS	1.62179062729729e-16	0.839523821189551	212	44	3.8786744642442e-12	ASNS
HIST1H2BN	1.72147703595208e-16	0.868404958333804	182	32	4.117084479183e-12	HIST1H2BN
CFAP126	1.78074987891633e-16	-1.0458457166414	295	707	4.2588414104163e-12	CFAP126
SCGB2A1	1.79876732021616e-16	-0.653846396851426	68	471	4.30193192302896e-12	SCGB2A1
SEC62	1.82413992065505e-16	-0.679564966483061	417	896	4.36261303423862e-12	SEC62
HSD17B11	1.84279818863097e-16	-0.712239229867458	76	455	4.40723614792982e-12	HSD17B11
DYDC2	1.88242727179877e-16	-0.818885005595026	227	0.65	4.50201306323393e-12	DYDC2
MRPL51	1.93296008111469e-16	-0.623320456221231	288	743	4.6228673299939e-12	MRPL51
NDUFB6	2.25542963831844e-16	-0.549936812324708	182	637	5.39408552300239e-12	NDUFB6
VDAC3	2.33150308441165e-16	-0.72233132255032	197	622	5.5760227766789e-12	VDAC3
RPL6	2.62697905213958e-16	-0.698736854064646	644	963	6.28268310109701e-12	RPL6
TNNI2	2.65071594969947e-16	0.742429970561374	114	11	6.33945226530125e-12	TNNI2
ADI1	2.86223713084609e-16	-0.636174549837516	61	0.45	6.84532632213152e-12	ADI1
MGST1	3.27173716445792e-16	-0.772315698501872	235	706	7.82468660251757e-12	MGST1
AC138969.1	3.30319280867647e-16	0.534449287534033	136	17	7.89991592123065e-12	AC138969.1
RPS3	3.59103111592205e-16	-0.744458517548351	667	963	8.58831001683917e-12	RPS3
MYCBP	3.62981465383066e-16	-0.757106904918669	197	621	8.6810647261014e-12	MYCBP
C11orf74	4.09547139112162e-16	-0.784044365771232	167	601	9.79472937900647e-12	C11orf74
TFF3	4.16922758603682e-16	-1.37761580830863	0.5	916	9.97112469476565e-12	TFF3
SRSF5	4.4082473898373e-16	-0.702335513783429	333	0.81	1.05427644575349e-11	SRSF5
DYNC2H1	4.53177546836758e-16	-0.956723138349692	174	565	1.08381942101479e-11	DYNC2H1
PARVA	4.64789959369775e-16	-0.651810141587781	129	521	1.11159166682875e-11	PARVA
CSKMT	5.06141638227846e-16	1.18710372288767	235	55	1.21048834198572e-11	CSKMT
HIST1H4C	5.16142487553475e-16	3.01387469262119	636	487	1.23440637323289e-11	HIST1H4C
HLA-DPB1	5.25425099224239e-16	-0.776636135633452	136	568	1.25660666730469e-11	HLA-DPB1
TMEM160	5.25488674513886e-16	-0.50671815848933	114	0.52	1.25675871396741e-11	TMEM160
ARPC3	5.3275525892253e-16	-0.645599246916991	371	891	1.27413747723912e-11	ARPC3
MMP24OS	5.65705352697849e-16	-0.678005556645271	0.28	716	1.35294092151218e-11	MMP24OS
GCHFR	5.96240517944302e-16	-0.57861969567867	98	516	1.42596882271559e-11	GCHFR
CFAP206	6.02058792433138e-16	-0.837851973994271	76	456	1.43988380798309e-11	CFAP206
TBCA	6.16865162332855e-16	-0.726646405047368	508	903	1.47529472223526e-11	TBCA
DCTN3	6.50903868736506e-16	-0.648346434637246	189	605	1.55670169247023e-11	DCTN3
FSTL3	6.63383305855344e-16	0.55967418226363	106	0.01	1.58654751428364e-11	FSTL3
BANF1	7.02691562954633e-16	-0.607686281878047	318	791	1.6805571419623e-11	BANF1
SUMO1	8.00211928969325e-16	-0.572258759288552	242	689	1.91378684932304e-11	SUMO1
SEPT7	8.48294576368445e-16	-0.732644681002732	212	638	2.02878130884277e-11	SEPT7
CCDC170	8.59796213669678e-16	-0.97252349814037	303	684	2.0562886246124e-11	CCDC170
PSMB5	9.60250603910264e-16	-0.662439954174203	348	794	2.29653534431179e-11	PSMB5
TMEM258	9.73103584041245e-16	-0.622539370617503	0.47	895	2.32727453159304e-11	TMEM258
UBE2L3	9.73703413316435e-16	-0.686342851196594	258	693	2.32870908328759e-11	UBE2L3
OSGIN1	9.81535226719816e-16	0.798926937062502	0.22	49	2.34743964822311e-11	OSGIN1
DPM1	1.01457459984953e-15	-0.655680409981589	114	508	2.42645661300015e-11	DPM1
BTF3	1.10420922065717e-15	-0.700816659808769	477	0.92	2.6408267721237e-11	BTF3
GSTK1	1.11737152394891e-15	-0.590230270958942	242	688	2.67230573667622e-11	GSTK1
SNTN	1.18114716021086e-15	-1.02084257003953	386	755	2.8248315483603e-11	SNTN
KIF21A	1.19717974996551e-15	-0.764899538689321	235	653	2.86317509001752e-11	KIF21A
FKBP1A	1.26497942413282e-15	-0.558026290388552	0.22	669	3.02532479075605e-11	FKBP1A
ASAH1	1.26513024225023e-15	-0.621736694542792	0.25	687	3.02568548736565e-11	ASAH1
IGFBP2	1.28245105094422e-15	-0.760971718447554	432	822	3.06710993343819e-11	IGFBP2
RPS7	1.32466869164731e-15	-0.586268515852139	689	974	3.16807764294371e-11	RPS7
RGS22	1.45797979847218e-15	-0.894209480769975	61	419	3.48690448602607e-11	RGS22
PHLDA1	1.48375409753941e-15	0.476149347928133	121	14	3.54854629967526e-11	PHLDA1
AC024560.1	1.49306820128777e-15	0.417190960769969	121	14	3.57082191019984e-11	AC024560.1
IQCN	1.50190749832985e-15	1.19488726308715	235	58	3.59196197300566e-11	IQCN
EFEMP1	1.5976590313768e-15	-0.692548319577171	83	469	3.82096133944075e-11	EFEMP1
PLA2G16	1.61167605460278e-15	-0.726807627072379	197	605	3.85448445218801e-11	PLA2G16
AKR7A2	1.63985616794598e-15	-0.622314705247841	197	607	3.9218800112596e-11	AKR7A2
IFT57	1.72839971009343e-15	-0.980391855884767	424	772	4.13364074665944e-11	IFT57
PPP1R14C	1.76712191081111e-15	-0.77968630161523	68	0.44	4.22624876189586e-11	PPP1R14C
PSMB1	1.77039203075457e-15	-0.740670803843976	439	853	4.23406958075264e-11	PSMB1
HIST1H2BH	1.78078425830572e-15	0.723876006412309	167	28	4.25892363216395e-11	HIST1H2BH
CST6	1.89076000127231e-15	-1.07568830609542	83	458	4.52194161904285e-11	CST6
RIIAD1	1.98216904781932e-15	-0.778651882802605	167	582	4.74055549476468e-11	RIIAD1
CABCOCO1	1.99551599553397e-15	-0.770424977990757	144	539	4.77247605491903e-11	CABCOCO1
RPS27A	2.12920112705248e-15	-0.559763227378927	833	995	5.0921974154587e-11	RPS27A
LRRC34	2.14224383876671e-15	-0.843256591408593	98	472	5.12339036479446e-11	LRRC34
NDUFAF8	2.16977284439998e-15	-0.528231763952153	174	609	5.18922873466699e-11	NDUFAF8
ACADM	2.34444440444532e-15	-0.593258189406927	98	481	5.60697323767142e-11	ACADM
NDUFB5	2.41967805048819e-15	-0.609808909125003	227	648	5.78690202554756e-11	NDUFB5
EIF3F	2.51888815426971e-15	-0.580350723105452	0.25	672	6.02417290975144e-11	EIF3F
ARFGEF3	2.52172256746122e-15	-0.67287900337885	174	0.58	6.03095169234024e-11	ARFGEF3
EPCAM	2.53157592187123e-15	-0.6393960746461	394	0.81	6.05451697474724e-11	EPCAM
SLC7A2	2.68120603793375e-15	-0.68674399465128	68	434	6.41237236032235e-11	SLC7A2
FAM104B	2.70949644757066e-15	-0.759511595441843	144	527	6.48003170400998e-11	FAM104B
BCAS1	2.76456049204409e-15	-0.54522063476532	114	519	6.61172287277264e-11	BCAS1
UQCR11	2.82234998767314e-15	-0.707991676493018	538	945	6.74993223051908e-11	UQCR11
RPL13	2.8605958114249e-15	-0.474160785082316	0.97	997	6.84140094260378e-11	RPL13
CERS4	2.88299421656818e-15	-0.590472167790006	144	551	6.89496896834445e-11	CERS4
PSENEN	3.07875442238537e-15	-0.810619176181785	523	886	7.36314907657684e-11	PSENEN
PTPRF	3.32125285239866e-15	-0.618081820724009	197	619	7.94310832179664e-11	PTPRF
LRRC10B	3.53419568234296e-15	-0.73964359814618	114	493	8.45238239389143e-11	LRRC10B
ACBD3-AS1	3.58583310185993e-15	-0.731834950318555	76	454	8.57587844640821e-11	ACBD3-AS1
AAMDC	3.67058070961339e-15	-0.565341969794774	91	467	8.77856082511138e-11	AAMDC
ARL1	3.67385256051571e-15	-0.600768382368446	174	559	8.78638578372938e-11	ARL1
MAGED1	3.72459559787746e-15	-0.55348982404735	45	409	8.90774283188374e-11	MAGED1
C21orf2	3.96778111348455e-15	-0.558152428488331	114	506	9.48934531100966e-11	C21orf2
PHLDA2	3.96818886712542e-15	1.60644095156137	432	206	9.49032049461716e-11	PHLDA2
TRAF3IP1	4.01272336882049e-15	-0.779944579739205	114	493	9.59682920887108e-11	TRAF3IP1
XBP1	4.30689575756508e-15	-1.04030178461903	485	804	1.03003718937926e-10	XBP1
NQO1	4.75098485499175e-15	-0.899437654175214	326	725	1.13624553791983e-10	NQO1
SELENOW	4.83451856824796e-15	-0.606368002757786	538	937	1.15622346078218e-10	SELENOW
FABP6	4.83675046363972e-15	-1.10052045831828	242	0.63	1.15675724088408e-10	FABP6
VSTM2L	4.88677999839231e-15	-0.67028400944129	129	515	1.1687223044155e-10	VSTM2L
NSMCE1	5.03467811100209e-15	-0.642370218782274	182	599	1.20409361702726e-10	NSMCE1
FBXL5	5.07004183645133e-15	-0.687243978432578	106	466	1.2125512056057e-10	FBXL5
HLA-DRB5	5.16236792262648e-15	0.786974796441837	242	58	1.23463191237535e-10	HLA-DRB5
EIF1AX	5.52750053374355e-15	-0.571826793456175	212	652	1.32195702765011e-10	EIF1AX
NDUFA5	6.42150244112798e-15	-0.611731022081048	0.22	639	1.53576652382017e-10	NDUFA5
AC016831.7	6.54497735718608e-15	0.33204074066879	114	12	1.56529678474462e-10	AC016831.7
NHP2	6.70289476069857e-15	-0.490991371113264	152	0.56	1.60306431096867e-10	NHP2
LCAT	6.85103850347216e-15	0.609182280871574	152	24	1.6384943684904e-10	LCAT
CMPK1	7.34030924685171e-15	-0.495274059296718	205	628	1.75550835947705e-10	CMPK1
C11orf98	7.57864535560071e-15	0.260395358551702	114	12	1.81250882324547e-10	C11orf98
ENDOG	7.79292863848465e-15	-0.736438622175114	235	639	1.86375681317999e-10	ENDOG
SMIM30	8.11629263687303e-15	-0.455180691303451	61	0.42	1.94109254703455e-10	SMIM30
C6orf118	8.1610752501267e-15	-0.747243988414697	152	555	1.9518027568203e-10	C6orf118
ID4	8.38888886357816e-15	1.08987288433597	265	78	2.00628666061335e-10	ID4
WBP1	8.46029046205001e-15	0.784559552956854	242	62	2.02336306690388e-10	WBP1
SEC14L3	9.0384349279519e-15	-0.931625478682228	8	0.34	2.16163209736898e-10	SEC14L3
NUPR1	9.38144344305548e-15	2.11492799912364	773	772	2.24366601384115e-10	NUPR1
CHID1	9.78036778029782e-15	-0.504439273237204	114	494	2.33907275833603e-10	CHID1
MRPL40	9.88163732422685e-15	-0.576194140753355	311	746	2.36329238246209e-10	MRPL40
FTL	9.89582086035109e-15	1.00094462580021	977	994	2.36668451696157e-10	FTL
POLR2K	9.92115097614527e-15	-0.592017584867985	182	0.58	2.3727424674549e-10	POLR2K
PIP	1.01017143903641e-14	-1.08190499615778	8	0.34	2.41592601359948e-10	PIP
SNRNP25	1.02885165059981e-14	-0.514954207753422	68	438	2.4606016075745e-10	SNRNP25
MT-CYB	1.04492022906989e-14	-0.785522848518819	917	0.92	2.49903121984355e-10	MT-CYB
UGCG	1.0540288094728e-14	-0.544098062811021	167	591	2.52081530073515e-10	UGCG
FKBP2	1.09916192303048e-14	-0.577497724843736	439	856	2.6287556551197e-10	FKBP2
PNKD	1.0999453368727e-14	-0.433054010744243	242	684	2.63062926766476e-10	PNKD
CCDC17	1.15218949166131e-14	-0.740812971274623	273	692	2.7555763882572e-10	CCDC17
QARS	1.17382078363548e-14	-0.554175746530934	53	403	2.80730978614261e-10	QARS
SCARF2	1.2310853644183e-14	0.784288452844934	129	17	2.94426375754279e-10	SCARF2
RPN2	1.25618734453956e-14	-0.487856102957342	205	618	3.00429765320082e-10	RPN2
GLIPR2	1.27774036768006e-14	-0.599351642692216	159	547	3.05584386334362e-10	GLIPR2
RUVBL1	1.35966438771967e-14	-0.734024104247781	258	664	3.25177334967037e-10	RUVBL1
ANKRD36C	1.36592419452887e-14	1.67730775754719	364	144	3.26674430363524e-10	ANKRD36C
RPL22	1.388414226775e-14	-0.513977247834001	614	951	3.32053146475509e-10	RPL22
HNRNPC	1.39941490298308e-14	-0.569471989422911	318	783	3.34684068197433e-10	HNRNPC
AC004556.1	1.43242122307427e-14	-0.504692400221179	53	418	3.42577859710444e-10	AC004556.1
TUBA1B	1.43372309827106e-14	-0.660952414172564	485	881	3.42889216182506e-10	TUBA1B
TSPO	1.44256254580615e-14	-0.617731445837702	333	777	3.45003258454998e-10	TSPO
VPS35	1.46506815124031e-14	-0.661232681076667	0.25	667	3.50385699050634e-10	VPS35
SLC25A5	1.52334882115081e-14	-0.410556415066132	0.28	736	3.64324104066427e-10	SLC25A5
S100A4	1.52625303782802e-14	-0.610631971819104	273	718	3.6501867652695e-10	S100A4
MSI2	1.57381707601403e-14	-0.340625036387045	197	615	3.76394091899515e-10	MSI2
MDH1	1.59767966033292e-14	-0.625996915605439	0.22	637	3.8210106756522e-10	MDH1
PAPOLA	1.60367997672878e-14	-0.583829638000377	311	744	3.83536103234455e-10	PAPOLA
MANF	1.63507534907855e-14	-0.664611484448082	152	522	3.91044620485627e-10	MANF
AK7	1.63542647809752e-14	-0.679721915599371	53	404	3.91128596501803e-10	AK7
LYZ	1.69445476757351e-14	-1.10061195389255	144	535	4.0524580221288e-10	LYZ
DNAH5	1.7324124484865e-14	-0.753709382437821	258	0.66	4.14323761180033e-10	DNAH5
FAM120A	1.73418342618439e-14	-0.624354532711112	182	0.58	4.14747308206258e-10	FAM120A
CCT7	1.836395252934e-14	-0.547183395398998	235	651	4.39192288691695e-10	CCT7
H3F3B	2.02577806700848e-14	1.04102429458524	985	981	4.84485082505747e-10	H3F3B
DYNLT1	2.06132380709151e-14	-0.831602627964628	614	938	4.92986201704004e-10	DYNLT1
AL121899.1	2.14902960826758e-14	-0.860288134362289	136	497	5.13961921113275e-10	AL121899.1
POMP	2.19106088495288e-14	-0.549542358442679	402	886	5.2401412124533e-10	POMP
LINC01571	2.22955396648232e-14	-0.870414915837051	91	435	5.33220126623913e-10	LINC01571
NLRP1	2.2407264300967e-14	-0.707712948073066	45	0.39	5.35892133021926e-10	NLRP1
PEBP1	2.28128504384501e-14	-0.567862397538446	371	0.82	5.45592131085972e-10	PEBP1
SPCS2	2.28326980709782e-14	-0.580843792293522	288	706	5.46066807065515e-10	SPCS2
CXCL17	2.35603683523224e-14	-1.0268460777573	455	847	5.63469769514143e-10	CXCL17
RANBP1	2.39269507904788e-14	-0.527441652760427	235	648	5.7223695510509e-10	RANBP1
UAP1	2.5572308617542e-14	-0.55387760845951	114	497	6.11587332897134e-10	UAP1
THYN1	2.63607992739332e-14	-0.482364977669953	68	437	6.30444875435387e-10	THYN1
HSD17B13	2.75172983947536e-14	-1.01615366947115	0.03	363	6.58103708408926e-10	HSD17B13
SPACA9	2.98691618546931e-14	-0.848997740458408	197	577	7.14350874916841e-10	SPACA9
C1QBP	3.09129720036732e-14	-0.518050509181122	242	665	7.39314638439848e-10	C1QBP
NOP53	3.27786697682945e-14	-0.523943014714057	356	767	7.83934666178531e-10	NOP53
CRELD2	3.45111488205758e-14	-0.520657303039629	121	489	8.25368635192891e-10	CRELD2
ZNF106	3.4992129127538e-14	-0.687294886759338	182	568	8.36871760214198e-10	ZNF106
DNAJB6	3.54907167310865e-14	-0.575456163036064	303	738	8.48795981340665e-10	DNAJB6
SERF2	3.62887634666722e-14	-0.469777750037361	871	993	8.67882067068932e-10	SERF2
ETFB	3.84256307696909e-14	-0.429150209184949	227	644	9.18987385487927e-10	ETFB
APOC1	3.92954843068923e-14	-1.19311951283012	98	476	9.39790802683636e-10	APOC1
ATF7IP2	3.98812346462803e-14	-0.712118031238577	129	505	9.5379960780044e-10	ATF7IP2
LRTOMT	4.08144629228764e-14	-0.770328702549556	167	538	9.76118695263513e-10	LRTOMT
HACD3	4.11968232782785e-14	-0.509294405586899	129	505	9.85263225523309e-10	HACD3
AC027117.2	4.29717828946003e-14	0.465306671100069	152	26	1.02771315970726e-09	AC027117.2
ERLEC1	4.66826415846356e-14	-0.472422175038364	174	577	1.11646205613815e-09	ERLEC1
IL20RA	4.77588140652008e-14	-0.523464641153576	98	472	1.14219979718334e-09	IL20RA
NDRG2	4.86259682790889e-14	-0.550076597850117	76	419	1.16293865736269e-09	NDRG2
LOXL4	5.19643704291569e-14	0.776004443044589	144	24	1.24277988318372e-09	LOXL4
POLR2F	5.26295466147873e-14	-0.531568984263481	212	611	1.25868823683925e-09	POLR2F
CCT3	5.28520238743359e-14	-0.524316376753485	242	0.66	1.26400900297862e-09	CCT3
DZIP3	5.60866587274009e-14	-0.645844878107245	167	546	1.34136853012452e-09	DZIP3
CD68	5.69803683742504e-14	0.921786879853895	258	74	1.36274249003857e-09	CD68
NDUFA8	5.8459247592395e-14	-0.474454084815149	197	609	1.39811136541972e-09	NDUFA8
DAW1	5.88110337333095e-14	-0.695196895897375	61	399	1.40652468276583e-09	DAW1
RIPOR2	5.9741146457168e-14	-0.706136947117355	98	453	1.42876925866963e-09	RIPOR2
PLA2G10	5.97705100806459e-14	-0.462959917339829	106	476	1.42947151908873e-09	PLA2G10
INTS10	5.98511555748708e-14	-0.578589564708754	106	0.46	1.43140023672861e-09	INTS10
TMEM67	6.23317208007719e-14	-0.699407209159854	136	522	1.49072543467126e-09	TMEM67
PRDX5	6.68595591283152e-14	-0.77755876208581	803	986	1.59901321611279e-09	PRDX5
UCKL1-AS1	6.90886459551414e-14	-0.682987656111354	15	338	1.65232405666316e-09	UCKL1-AS1
C9orf116	6.97508040446638e-14	-0.739639905411158	455	782	1.66816022953218e-09	C9orf116
TCP1	7.21771914459068e-14	-0.619070689205418	212	608	1.72618971062031e-09	TCP1
FAM166B	7.36398949209125e-14	-0.682885366627886	273	666	1.76117172692854e-09	FAM166B
CLU	7.36815787452487e-14	-0.74930829761982	644	957	1.76216863727137e-09	CLU
SNHG15	7.62460036632435e-14	0.774399936564293	265	0.08	1.82349942361013e-09	SNHG15
GNAQ	8.28098049838864e-14	-0.519961141300024	159	528	1.98047929599463e-09	GNAQ
YARS	8.43527753060126e-14	1.20667102406481	341	0.13	2.0173809742186e-09	YARS
CXCL8	8.4933427928016e-14	1.81332736450866	439	206	2.03126786232643e-09	CXCL8
MDH1B	8.66759752818816e-14	-0.785412450708029	98	451	2.07294262484148e-09	MDH1B
MRPS33	8.83060377732469e-14	-0.50106053307658	189	578	2.11192719938497e-09	MRPS33
SMIM19	8.86815580312555e-14	-0.506915275771565	265	0.68	2.12090814187551e-09	SMIM19
MAFF	9.17724973952215e-14	1.3658191023626	379	169	2.19483104770412e-09	MAFF
UXT	9.19183174756883e-14	-0.353556482255003	318	766	2.19831848074856e-09	UXT
ACAT1	9.34492393968191e-14	-0.640396720840948	91	436	2.23493200941433e-09	ACAT1
RTN4	9.42641599383403e-14	-0.569564669253444	311	0.77	2.25442164908535e-09	RTN4
C6	9.86539847693509e-14	-0.795966967197321	15	0.33	2.3594086997438e-09	C6
SAMD9	1.00152338057112e-13	1.04904884815958	356	146	2.39524331697388e-09	SAMD9
TTC3	1.04744812201059e-13	-0.47870117307175	212	0.62	2.50507692860052e-09	TTC3
CDC42BPG	1.06895454986873e-13	0.846469211399352	182	39	2.55651170146606e-09	CDC42BPG
TMEM208	1.13134404248243e-13	-0.485858833298266	197	585	2.70572241200098e-09	TMEM208
UQCRB	1.18094194837777e-13	-0.591925769430889	455	891	2.82434076374028e-09	UQCRB
SIVA1	1.18241556594635e-13	-0.360213130082415	326	762	2.8278650675173e-09	SIVA1
CEBPG	1.19407204072547e-13	1.41607219824105	0.47	257	2.85574269259904e-09	CEBPG
NDUFAF3	1.21928035800754e-13	-0.604807207042638	356	802	2.91603090421083e-09	NDUFAF3
SEC63	1.2236573256827e-13	-0.523445667595467	152	524	2.92649886010275e-09	SEC63
PRDX4	1.2554325447288e-13	-0.461339267669315	159	564	3.0024924739734e-09	PRDX4
HACD4	1.29739398404906e-13	-0.693697386137434	91	443	3.10284745225174e-09	HACD4
AJUBA	1.3043165077008e-13	0.682232868404154	167	33	3.11940335981724e-09	AJUBA
SDF2L1	1.37522381867632e-13	-0.542113350963078	159	558	3.28898528474629e-09	SDF2L1
MAP9	1.41070183457961e-13	-0.593890698302022	129	505	3.37383450758059e-09	MAP9
DDRGK1	1.49978887938961e-13	-0.525360282213152	174	549	3.58689508394819e-09	DDRGK1
SNX7	1.60429287753225e-13	-0.57305167316692	53	374	3.83682684590612e-09	SNX7
RPS2	1.64926444813558e-13	-0.511894158263972	879	982	3.94438085416104e-09	RPS2
SEC61G	1.69608074421802e-13	-0.554023725687755	386	827	4.05634670787182e-09	SEC61G
CYTOR	1.75496388528137e-13	0.538990901412652	167	33	4.19717162803892e-09	CYTOR
CHCHD1	1.78188999731263e-13	-0.576779979727786	227	586	4.2615681175729e-09	CHCHD1
STOML2	1.78243742430027e-13	-0.461197497817429	0.22	623	4.26287734395652e-09	STOML2
IFT22	1.93073498045749e-13	-0.69740061115714	303	706	4.61754577926214e-09	IFT22
ALDH3A1	1.94201651235345e-13	-1.02565564089222	136	508	4.64452669094451e-09	ALDH3A1
RUVBL2	1.96001250800824e-13	-0.689136520350629	364	0.75	4.6875659141525e-09	RUVBL2
EIF3K	1.96035894653277e-13	-0.563864130926454	424	842	4.68839445652778e-09	EIF3K
CMTM6	2.0161708445378e-13	-0.478322808178374	235	0.66	4.82187419179661e-09	CMTM6
FGGY	2.03337399323699e-13	-0.528240043387626	205	0.58	4.86301724222558e-09	FGGY
VDAC1	2.07982045288138e-13	-0.443871111545848	212	615	4.97409859511111e-09	VDAC1
ESD	2.08786134162073e-13	-0.560277975080877	136	496	4.99332918462013e-09	ESD
ELF3	2.09458718692083e-13	1.12974312059572	894	915	5.00941471623985e-09	ELF3
BACE2	2.18786509544595e-13	-0.559119607276916	152	537	5.23249816226854e-09	BACE2
NAA20	2.20257025135817e-13	-0.551736228416742	212	612	5.26766701314821e-09	NAA20
TMEM50A	2.29209448929563e-13	-0.466041535893804	242	682	5.48177318059944e-09	TMEM50A
EFHC2	2.42577182478943e-13	-0.667997868717735	83	424	5.80147589616641e-09	EFHC2
MRPL18	2.57597627312104e-13	-0.510759001219129	0.22	601	6.16070485479629e-09	MRPL18
SGK1	2.58365977896993e-13	1.04025881654642	0.25	74	6.17908072738448e-09	SGK1
GLIPR1	2.60795235314779e-13	0.572380154427031	129	19	6.23717884778826e-09	GLIPR1
SRP9	2.60875409421442e-13	-0.53640963291402	326	776	6.2390962917232e-09	SRP9
DNAAF4	2.62819630321538e-13	-0.565097413886975	227	616	6.2855942787699e-09	DNAAF4
EMG1	2.71629280016566e-13	-0.46436622715804	61	398	6.49628586087619e-09	EMG1
NBEAL1	2.7973929167974e-13	-0.440265277901492	83	418	6.69024489981266e-09	NBEAL1
QRICH2	2.84321753171537e-13	0.702538430817657	121	17	6.79983904885048e-09	QRICH2
TCTN1	2.85532629054626e-13	-0.692338485382183	205	596	6.82879835647043e-09	TCTN1
DPCD	3.00250011947892e-13	-0.803792605803819	364	732	7.18077928574579e-09	DPCD
TCTEX1D4	3.01499725802863e-13	-0.688819065613492	242	0.65	7.21066744230128e-09	TCTEX1D4
STEAP3	3.02942737889931e-13	-0.611354934445339	53	0.37	7.24517851937559e-09	STEAP3
TUBGCP2	3.14250317786034e-13	-0.572808684865316	159	517	7.5156106001708e-09	TUBGCP2
FGD5-AS1	3.15704076985148e-13	-0.578322051056264	76	411	7.55037870517681e-09	FGD5-AS1
SFT2D1	3.18379253908581e-13	-0.546421208362319	152	509	7.61435823647761e-09	SFT2D1
HMOX1	3.40480152848918e-13	0.791368705682783	174	37	8.14292333553472e-09	HMOX1
MED31	3.49917684045738e-13	-0.62262618255189	106	456	8.36863133163787e-09	MED31
ITGB3BP	3.50895804732216e-13	-0.617593569026031	0.03	345	8.39202406597569e-09	ITGB3BP
S100A8	3.60245491111773e-13	2.60370953994305	258	78	8.61563116542917e-09	S100A8
DDX60L	3.62231079603012e-13	0.582042702352263	212	53	8.66311849978565e-09	DDX60L
NDUFB1	3.62780464362844e-13	-0.569124645048613	515	0.92	8.67625758570177e-09	NDUFB1
TUFM	3.69625124208641e-13	-0.544957643327081	386	807	8.83995447057386e-09	TUFM
NINJ1	3.79294847635945e-13	1.61728954967071	402	197	9.07121557606127e-09	NINJ1
RCAN3	3.82897462607117e-13	-0.581629386586853	114	461	9.15737571571181e-09	RCAN3
MRPL13	3.86688798915827e-13	-0.441223067150722	174	541	9.24804931487092e-09	MRPL13
NORAD	3.95209393831355e-13	-0.442409280852221	242	646	9.4518278628707e-09	NORAD
BCAP31	4.05061506500337e-13	-0.444993569948296	265	709	9.68745098946207e-09	BCAP31
RAB13	4.48818252214082e-13	-0.514511050842869	197	578	1.0733937319952e-08	RAB13
NBDY	4.52116306767725e-13	-0.466588508341518	144	505	1.08128135926569e-08	NBDY
OSTC	4.54795435888476e-13	-0.508284924833375	174	0.54	1.08768876447088e-08	OSTC
SOD1	4.55633997911298e-13	-0.692597993510257	636	0.95	1.08969426940466e-08	SOD1
REXO2	4.61444892210923e-13	-0.519113077241673	167	524	1.10359160421164e-08	REXO2
NDUFA3	4.73637024230974e-13	-0.543130688512493	447	881	1.1327503071508e-08	NDUFA3
MTURN	4.91242108310673e-13	-0.43478641309704	68	408	1.17485462623581e-08	MTURN
SF3B6	5.09610026815616e-13	-0.469264252625806	356	779	1.21878334013223e-08	SF3B6
GNAS	5.09857481392936e-13	-0.418861534223582	394	847	1.21937515249934e-08	GNAS
SNRPB2	5.28436411596996e-13	-0.605850674614826	197	0.59	1.26380852197538e-08	SNRPB2
CETN3	5.35348106833338e-13	-0.619919121859072	83	404	1.28033853230261e-08	CETN3
POU2AF1	5.35952032762433e-13	-0.709925375919982	129	485	1.28178288155463e-08	POU2AF1
PDIA6	5.51142499286097e-13	-0.51225270724649	227	657	1.31811240129263e-08	PDIA6
HIBADH	5.85205612422593e-13	-0.522920552634239	76	416	1.39957774266987e-08	HIBADH
COMMD7	6.16772665094782e-13	-0.512951324505523	38	349	1.47507350584068e-08	COMMD7
EMC2	6.19643008338365e-13	-0.563148986674837	114	453	1.48193821874203e-08	EMC2
STMP1	6.28431038293951e-13	-0.474790718135776	182	558	1.50295567118381e-08	STMP1
ATP1A1	6.32596148782763e-13	-0.438158313503238	326	773	1.51291694942886e-08	ATP1A1
KRTCAP3	6.35513382178582e-13	-0.4365848475261	159	541	1.5198938048183e-08	KRTCAP3
IQCA1	6.9741018520795e-13	-0.668270504532921	91	432	1.66792619894333e-08	IQCA1
JTB	6.98082944714096e-13	-0.609381563878281	394	759	1.66953517057823e-08	JTB
CTXN1	7.21401920207731e-13	-0.529381071924031	174	536	1.72530483236881e-08	CTXN1
APP	7.22688917010884e-13	-0.51659880031726	348	741	1.72838281392323e-08	APP
NDUFA2	7.24722393121898e-13	-0.438092649194605	386	798	1.73324607539033e-08	NDUFA2
COX7A2L	7.44182479499261e-13	-0.475965283607293	235	617	1.77978681797043e-08	COX7A2L
HSPH1	7.55465965716391e-13	-0.558508661337144	386	755	1.80677240360732e-08	HSPH1
USP16	7.80005414151935e-13	-0.480788219214167	159	0.51	1.86546094848577e-08	USP16
ELF3-AS1	7.80293649278473e-13	1.10119955919846	318	122	1.8661502916144e-08	ELF3-AS1
NDUFA1	7.85804043332712e-13	-0.560239531195307	545	0.92	1.87932895003451e-08	NDUFA1
CD24	8.14285788599518e-13	-0.625257134057135	538	904	1.94744589201461e-08	CD24
INF2	8.49539321234856e-13	0.502380247972251	167	35	2.03175824066528e-08	INF2
ATP5MG	8.66575065986473e-13	-0.585493126429257	568	944	2.07250092781325e-08	ATP5MG
PALMD	9.1414291690534e-13	-0.622469116633942	15	318	2.18626420007081e-08	PALMD
ARSD	9.30375484376556e-13	-0.464193673651993	76	408	2.22508600843497e-08	ARSD
DAPK3	9.36243367778491e-13	0.925593988202934	295	106	2.23911963837904e-08	DAPK3
NDUFA9	9.42831665195285e-13	-0.520996819495388	114	449	2.25487621048104e-08	NDUFA9
TRAPPC2L	9.99862303533648e-13	-0.433685272791755	174	564	2.39127068513107e-08	TRAPPC2L
RER1	1.00007384610991e-12	-0.50369189979187	258	669	2.39177661035647e-08	RER1
LMTK3	1.00481659655761e-12	1.24086011830757	0.28	97	2.40311937232718e-08	LMTK3
CSTF3	1.02338955846864e-12	-0.596663487539578	61	379	2.44753846803361e-08	CSTF3
PLEKHB1	1.091636875197e-12	-0.659375717548222	106	456	2.61075875072115e-08	PLEKHB1
PSMB4	1.11727657223799e-12	-0.492875413749861	182	546	2.67207865016437e-08	PSMB4
TMEM9B	1.14750250962498e-12	-0.453530871047303	121	455	2.7443670020191e-08	TMEM9B
TMEM147	1.22956280790905e-12	-0.524178051547507	0.22	597	2.94062241139529e-08	TMEM147
OSCP1	1.24166872114407e-12	-0.75286368408822	265	635	2.96957491348816e-08	OSCP1
COMMD6	1.25184263345409e-12	-0.533968035168876	409	876	2.99390684216881e-08	COMMD6
SLC25A3	1.25284550193134e-12	-0.3391962347709	356	0.79	2.99630530241899e-08	SLC25A3
HIPK1	1.2618980276583e-12	-0.676209000852443	227	585	3.01795532294759e-08	HIPK1
POLR3K	1.27204106934458e-12	-0.391523353599107	91	0.44	3.0422134214445e-08	POLR3K
CDHR4	1.38688020970273e-12	-0.472481191978459	205	585	3.31686270952504e-08	CDHR4
ST6GALNAC1	1.45261276587263e-12	-0.351284212599155	0.22	601	3.47406869086097e-08	ST6GALNAC1
OCIAD1	1.48863445528561e-12	-0.443279920156381	295	689	3.56021816326108e-08	OCIAD1
PAPSS1	1.48958288287842e-12	-0.432133326551595	136	483	3.56248642269204e-08	PAPSS1
UQCRH	1.5049991977495e-12	-0.420150580623811	311	737	3.59935608133769e-08	UQCRH
TBCB	1.52783866274206e-12	-0.468489623878888	235	616	3.65397894581392e-08	TBCB
ALG5	1.53493827766368e-12	-0.56843374393409	98	413	3.67095838486046e-08	ALG5
KIAA1671	1.54756121527962e-12	-0.5313489363942	45	355	3.70114740246274e-08	KIAA1671
DNAL1	1.59002345266257e-12	-0.49985996044665	144	0.51	3.80270008938781e-08	DNAL1
YIPF6	1.63534257867075e-12	-0.429510848738508	106	447	3.91108531114896e-08	YIPF6
SSR1	1.67433538816136e-12	-0.503252995562669	121	457	4.0043405143267e-08	SSR1
RPS5	1.67628996429545e-12	-0.539033493493008	788	966	4.009015078609e-08	RPS5
AC007952.4	1.72599323931454e-12	0.600655172539902	136	24	4.12788543114466e-08	AC007952.4
NEK5	1.7455171658212e-12	-0.577241316244627	197	579	4.17457885377798e-08	NEK5
C19orf70	1.86750149405086e-12	-0.560646550858449	424	829	4.46631657317204e-08	C19orf70
PBX1	1.92837322594204e-12	-0.509011072942923	61	377	4.61189740716297e-08	PBX1
PPP2CB	1.96033431518712e-12	-0.531754267040598	182	0.54	4.68833554820151e-08	PPP2CB
TCEAL8	1.99893094723527e-12	-0.507956280933429	76	0.39	4.78064325340787e-08	TCEAL8
GABARAP	2.01876141676331e-12	1.59671825927018	636	593	4.82806980433113e-08	GABARAP
WDR78	2.05207925133334e-12	-0.627430476808253	197	569	4.90775273748882e-08	WDR78
NFIA	2.13874174254315e-12	-0.426990496267933	159	527	5.11501475146621e-08	NFIA
SELENOF	2.21121028871834e-12	-0.465138169132998	0.28	662	5.28833052649877e-08	SELENOF
MUC4	2.2205734721012e-12	1.71423432546439	697	672	5.31072351587723e-08	MUC4
SEC61B	2.28142794726508e-12	-0.469993485763378	409	845	5.45626307867916e-08	SEC61B
PRDX2	2.29047496942318e-12	-0.557003459115908	303	0.71	5.47789993687248e-08	PRDX2
CYP4X1	2.46195399369581e-12	-0.556169441906648	76	395	5.8880091713229e-08	CYP4X1
DHRS7B	2.51000418904981e-12	-0.550251079106404	106	439	6.00292601853152e-08	DHRS7B
FAIM	2.54355913456892e-12	-0.602991154072555	136	468	6.08317602623504e-08	FAIM
C2orf81	2.59189899570773e-12	-0.592181967024596	38	345	6.19878563813461e-08	C2orf81
AKR1C3	2.59364399976109e-12	-0.483606274254332	114	451	6.20295898982863e-08	AKR1C3
PIN4	2.81178810278104e-12	-0.41572562559771	212	0.59	6.72467242661115e-08	PIN4
RAB4A	2.82614563197266e-12	-0.396959016294715	152	525	6.75900989342583e-08	RAB4A
PIH1D3	2.83625974842993e-12	-0.650773350636466	152	505	6.78319881434502e-08	PIH1D3
DCDC2B	2.85590732166174e-12	-0.556563483863861	152	517	6.83018795048622e-08	DCDC2B
MRPL55	2.88034291268981e-12	-0.325996248078515	205	594	6.88862810998896e-08	MRPL55
MTG1	2.92237026607779e-12	0.628508299687189	182	43	6.98914072835163e-08	MTG1
GSN	2.96101863963442e-12	-0.826593963093017	477	843	7.08157217854969e-08	GSN
ANAPC15	3.0293137466312e-12	-0.457175065581866	114	465	7.24490675644317e-08	ANAPC15
LINC02541	3.10902213749662e-12	1.13369612897975	303	113	7.43553734403693e-08	LINC02541
ABHD14A	3.20531679835482e-12	-0.447677141624183	8	297	7.66583565494539e-08	ABHD14A
EFCAB2	3.21736198550843e-12	-0.713365013487065	197	528	7.69464292454196e-08	EFCAB2
SELENOP	3.35356698120202e-12	-0.420596428784742	136	479	8.02039079224274e-08	SELENOP
CHCHD5	3.3789698575937e-12	-0.393822641138756	0.25	636	8.08114431142109e-08	CHCHD5
CCDC181	3.44477687758339e-12	-0.689359092532184	106	442	8.23852838042843e-08	CCDC181
JOSD2	3.61722026887085e-12	-0.520013500997469	212	574	8.65094399503153e-08	JOSD2
METTL9	3.61829536040637e-12	-0.375542645246095	121	452	8.65351518394786e-08	METTL9
PARL	3.75984217248256e-12	-0.466360326696848	23	311	8.9920385397093e-08	PARL
ST6GAL1	3.7861446089489e-12	-0.388927224366999	76	397	9.05494344676219e-08	ST6GAL1
EIF1	3.81560457265753e-12	0.84619986724676	939	981	9.12539989596775e-08	EIF1
AHSA1	3.82819874685935e-12	-0.624476241501813	341	709	9.15552012298883e-08	AHSA1
VKORC1	3.84027045898759e-12	-0.44150645806811	38	337	9.18439082971472e-08	VKORC1
LSM4	3.86450988542316e-12	-0.383951958098768	242	648	9.24236184197804e-08	LSM4
TMEM87A	3.96236234956055e-12	-0.477842021791266	114	447	9.476385795209e-08	TMEM87A
DRAM2	4.2921159172713e-12	-0.519854083805255	174	529	1.0265024427746e-07	DRAM2
RNASEH2C	4.77202329713993e-12	-0.497223681268144	76	384	1.14127709174399e-07	RNASEH2C
DHRS9	4.79536633678166e-12	-0.360677002209809	242	685	1.1468598131047e-07	DHRS9
IER3IP1	4.91704275703001e-12	-0.488047515595188	106	435	1.1759599457713e-07	IER3IP1
RTN3	4.93172385011339e-12	-0.471979247847422	182	539	1.17947107599312e-07	RTN3
PSAT1	5.26858761789463e-12	0.513779511308214	121	19	1.26003541469568e-07	PSAT1
HAGH	5.39383048934431e-12	-0.4375439723822	197	567	1.28998849983159e-07	HAGH
PLK2	5.46962197641068e-12	1.34610655957633	258	88	1.30811479187838e-07	PLK2
OSBPL6	5.47702533221967e-12	-0.58004694644235	83	412	1.30988537845366e-07	OSBPL6
LRPAP1	5.51972329990364e-12	-0.352816526706085	212	598	1.32009702440496e-07	LRPAP1
XRN2	5.72691775302001e-12	-0.497406302413157	159	506	1.36964964981226e-07	XRN2
SLC34A2	5.78645846266460e-12	-0.521943353597132	174	537	1.38388940593087e-07	SLC34A2
USP18	5.88826727167472e-12	0.829765062621966	295	107	1.40823800069373e-07	USP18
IL18	6.16842273698954e-12	1.17922822689086	348	152	1.47523998177842e-07	IL18
EMC4	6.38642531128975e-12	-0.387927029729148	0.22	564	1.52737747744806e-07	EMC4
FARP1	6.49718093054435e-12	-0.443660207583945	121	458	1.55386579134899e-07	FARP1
RPL38	6.87181397766552e-12	-0.421801118820977	742	974	1.64346303089848e-07	RPL38
MUC15	7.06014813180443e-12	-0.600690059481664	212	594	1.68850502720235e-07	MUC15
TMED3	7.16253293684341e-12	-0.63889493037571	136	451	1.71299137717547e-07	TMED3
UBC	7.43859342035401e-12	0.858004971003021	894	962	1.77901400241186e-07	UBC
CCNDBP1	8.21223652152186e-12	-0.460147861382932	167	521	1.96403848648717e-07	CCNDBP1
TECR	8.31547248469183e-12	-0.415069664340506	318	731	1.9887283994389e-07	TECR
IFIH1	8.46300972098774e-12	0.804275807433454	258	87	2.02401340487143e-07	IFIH1
TMEM125	8.4672764479677e-12	-0.355490093429219	167	535	2.02503383529595e-07	TMEM125
AC027644.3	8.57586698545116e-12	-0.398589077620315	68	385	2.0510043482405e-07	AC027644.3
PRUNE2	8.69660625681908e-12	-0.627332021818819	15	296	2.07988035238085e-07	PRUNE2
PSMB7	8.77286716954505e-12	-0.505637923326372	318	706	2.09811891226839e-07	PSMB7
RAB11A	8.82228785429923e-12	-0.551738580688979	432	811	2.1099383632342e-07	RAB11A
BIRC3	8.91769335838089e-12	1.49721530846793	326	136	2.13275554359037e-07	BIRC3
PLPP5	9.55097244710542e-12	-0.395535497616437	144	0.49	2.28421057044973e-07	PLPP5
TNFAIP8L1	9.59655067534778e-12	-0.357407554567947	205	575	2.29511105951617e-07	TNFAIP8L1
UBL3	9.65240767030071e-12	-0.4389610344956	0.22	583	2.30846981842912e-07	UBL3
CMTM4	9.7957761373968e-12	-0.469290559883231	98	402	2.34275782101982e-07	CMTM4
MRPL12	1.01856402649299e-11	-0.352910623084264	106	433	2.43599772576064e-07	MRPL12
PTRHD1	1.07137308099918e-11	-0.543860086214233	197	533	2.56229586051763e-07	PTRHD1
ADAM8	1.10841988387314e-11	0.514675388432361	136	26	2.650896994271e-07	ADAM8
ZC2HC1A	1.11470233965753e-11	-0.602688440550467	144	481	2.66592211552496e-07	ZC2HC1A
BRD2	1.13572468893544e-11	1.58558941250629	583	468	2.716199166058e-07	BRD2
IGFBP7	1.14671001003291e-11	-0.890476132719416	515	777	2.7424716599947e-07	IGFBP7
FIBP	1.15631496936715e-11	-0.383509874118156	159	483	2.76544288073847e-07	FIBP
KLHDC9	1.19270482422297e-11	-0.61515534728092	136	456	2.85247285761165e-07	KLHDC9
ENKUR	1.19974283083196e-11	-0.677649468078568	0.25	624	2.86930495421771e-07	ENKUR
MNS1	1.25861649099732e-11	-0.637631987081015	0.25	628	3.0101071998692e-07	MNS1
SLPI	1.26318285285043e-11	0.257971197733398	826	0.99	3.02102811087708e-07	SLPI
RPS26	1.27001909815107e-11	0.924323560471668	833	926	3.03737767513811e-07	RPS26
TRAM1	1.30928073770148e-11	-0.439584792928202	189	551	3.13127581228686e-07	TRAM1
TP53INP1	1.31667131868227e-11	-0.601480172889475	76	371	3.14895112576051e-07	TP53INP1
POLR2I	1.34048203328051e-11	-0.550642126687674	515	876	3.20589683079367e-07	POLR2I
ABHD2	1.34935691698508e-11	-0.488074577563237	288	684	3.22712200266151e-07	ABHD2
ACTN4	1.3540468042897e-11	1.26055750953528	614	524	3.23833833713925e-07	ACTN4
SEC11A	1.35690456192349e-11	-0.447923036453314	0.22	596	3.24517295029622e-07	SEC11A
ECI2	1.3934990044398e-11	-0.589394987014894	53	348	3.33269221901822e-07	ECI2
NAA38	1.39902050248434e-11	-0.425911370575665	386	0.8	3.34589743374154e-07	NAA38
MINOS1	1.49304069243711e-11	-0.435281463147282	424	835	3.5707561200326e-07	MINOS1
MGLL	1.50584213658729e-11	-0.534805939017157	129	0.46	3.60137205386216e-07	MGLL
APLP2	1.53367450071138e-11	-0.417916452951951	0.28	709	3.66793593590133e-07	APLP2
SSR4	1.53579981272953e-11	-0.569919212981289	561	899	3.67301883212394e-07	SSR4
NUDC	1.59058408757277e-11	-0.654203217163245	561	882	3.80404090383903e-07	NUDC
SAXO2	1.59610294511265e-11	-0.52369849242979	265	635	3.81723980353142e-07	SAXO2
CACNG6	1.64322421409228e-11	-0.522039456051313	15	295	3.92993503042309e-07	CACNG6
NFATC3	1.66237602774587e-11	-0.418181984147883	61	366	3.97573850795701e-07	NFATC3
NANS	1.67406728363048e-11	-0.41253362261506	311	696	4.00369931553066e-07	NANS
NDUFB7	1.71778050446552e-11	-0.330281082790487	508	888	4.10824385447974e-07	NDUFB7
TM2D1	1.72534792357901e-11	-0.424848689144303	159	501	4.12634209403157e-07	TM2D1
KIF3A	1.82298554607487e-11	-0.469076762600503	121	465	4.35985223199266e-07	KIF3A
SPNS2	1.83740965679504e-11	0.701571461375211	152	33	4.39434893519103e-07	SPNS2
AP1M2	1.85817695886697e-11	-0.389200954625293	121	458	4.44401601482625e-07	AP1M2
RIBC1	1.93897206243468e-11	-0.583565697483434	167	0.51	4.63724558451877e-07	RIBC1
CLN5	1.94616603879632e-11	-0.39572193052563	38	323	4.65445069838527e-07	CLN5
RACK1	2.03465420779931e-11	-0.482192049834165	659	941	4.86607900337282e-07	RACK1
P4HA2	2.0372439094889e-11	-0.540605810818759	144	472	4.87227253393366e-07	P4HA2
ATP6V1F	2.14565167205853e-11	-0.431630065191242	326	748	5.13154053889518e-07	ATP6V1F
CALM3	2.16503466231197e-11	-0.46926759670936	0.25	635	5.17789689838532e-07	CALM3
SMYD2	2.1913012571483e-11	-0.524217736023748	136	469	5.24071608659587e-07	SMYD2
CC2D2A	2.19152683693953e-11	-0.619920136678052	159	486	5.24125558322457e-07	CC2D2A
IDH2	2.19218679591432e-11	-0.470501459710373	205	564	5.24283394110869e-07	IDH2
SNRPD1	2.19856490223065e-11	-0.490332802712797	318	691	5.25808782017483e-07	SNRPD1
MLF1	2.21652853453152e-11	-0.661983174637476	303	667	5.30104964318559e-07	MLF1
PTPRN2	2.21769616298902e-11	-0.314005973850973	159	501	5.30384214340455e-07	PTPRN2
ANXA3	2.42139635370538e-11	1.07848727689031	394	202	5.79101151952179e-07	ANXA3
CD81	2.47366707369064e-11	-0.358352691555198	212	592	5.91602217343853e-07	CD81
CRYM	2.49877297053058e-11	-0.482945230850476	15	284	5.97606543632094e-07	CRYM
AC244090.1	2.50874414696733e-11	-0.556290978140972	295	0.65	5.99991250188706e-07	AC244090.1
CSDE1	2.60528429691225e-11	-0.418954549691098	258	622	6.23079792449533e-07	CSDE1
HIBCH	2.61809472635816e-11	-0.450962983278162	38	324	6.26143534755817e-07	HIBCH
FAM177A1	2.65251322131215e-11	-0.417465929064808	318	699	6.34375062009015e-07	FAM177A1
PPP1CB	2.67249923819293e-11	-0.419444446290069	318	698	6.39154917806221e-07	PPP1CB
AC133794.1	2.7344001878909e-11	-0.545694384700308	0.03	311	6.53959148935989e-07	AC133794.1
ANXA7	2.77820720013241e-11	-0.43216172954358	295	669	6.64436033983668e-07	ANXA7
AL357093.2	2.80951148591711e-11	-0.51135038292692	273	638	6.71922766971937e-07	AL357093.2
EFHC1	2.81220380465855e-11	-0.371127677013103	341	734	6.72566661922139e-07	EFHC1
TPT1	2.92784835846431e-11	-0.54160881475741	803	992	7.00224213410324e-07	TPT1
OCIAD2	2.99147719657826e-11	-0.350856486443178	205	579	7.15441686333656e-07	OCIAD2
POLD2	3.04144297215993e-11	-0.467618875401028	205	554	7.2739150122177e-07	POLD2
RSPH1	3.06575684999481e-11	-0.819197847294072	591	809	7.33206408244759e-07	RSPH1
CXADR	3.07785558240684e-11	-0.456575454359874	114	429	7.36099941088419e-07	CXADR
KDM6B	3.09529687258437e-11	1.14380656699081	356	166	7.40271200047278e-07	KDM6B
C11orf16	3.2081192726241e-11	-0.521649627730184	159	0.5	7.67253805240781e-07	C11orf16
CYR61	3.22179736198427e-11	1.2457607046461	341	151	7.70525057092159e-07	CYR61
ZNF688	3.24713626878954e-11	-0.415255719804892	174	531	7.76585110043706e-07	ZNF688
RAB1A	3.32300830106458e-11	-0.323182348228391	265	674	7.94730665282605e-07	RAB1A
ENAH	3.35484882859561e-11	-0.452507575502694	0.22	0.58	8.02345645846925e-07	ENAH
RNF130	3.37279988475502e-11	-0.366204990526826	227	607	8.06638820438009e-07	RNF130
PCBD1	3.3945427224307e-11	-0.355155077489091	0.28	671	8.11838837496527e-07	PCBD1
LPAR3	3.72490187594532e-11	-0.527444841955727	38	317	8.90847532651082e-07	LPAR3
EMC7	3.86947982858646e-11	-0.4255651329099	189	528	9.25424795804738e-07	EMC7
AK8	4.06274831293757e-11	-0.507048610900918	83	392	9.7164688652215e-07	AK8
LSM6	4.24147003408604e-11	-0.469256561705157	114	426	1.01438997335202e-06	LSM6
SSBP3	4.34037212332732e-11	-0.448557550406082	121	0.44	1.03804339701496e-06	SSBP3
OAZ2	4.40564553758146e-11	-0.429559992235005	114	431	1.05365418676798e-06	OAZ2
MLEC	4.42157117337189e-11	-0.355795509963679	205	551	1.05746296182362e-06	MLEC
CAVIN3	4.50534106004677e-11	-0.470970068486329	114	439	1.07749736792079e-06	CAVIN3
LYRM4	4.54194401500409e-11	-0.405217084788486	0.03	304	1.08625133062838e-06	LYRM4
PLPPR3	4.56771523108053e-11	-0.526741352891438	0	257	1.09241477466522e-06	PLPPR3
AC015912.3	4.62071559507417e-11	0.421711274815002	136	26	1.10509034171794e-06	AC015912.3
PAM16	4.65771520336493e-11	0.316072080354053	129	24	1.11393916803676e-06	PAM16
SSB	4.98868200270485e-11	-0.483995553780644	364	777	1.19309318776689e-06	SSB
HAT1	5.22771617397653e-11	-0.450563824712163	83	387	1.25026060016823e-06	HAT1
ARL6IP5	5.43201309787039e-11	-0.405762531679109	0.22	596	1.29912025248668e-06	ARL6IP5
ELK3	5.46329656085395e-11	-0.629258410624063	114	402	1.30660200549383e-06	ELK3
ERCC1	5.49523803937255e-11	-0.359602028496458	159	501	1.31424112949634e-06	ERCC1
LRIG1	5.6603478647324e-11	-0.497310348560168	98	399	1.3537287953294e-06	LRIG1
EFCAB14	5.92026477809918e-11	-0.437370488272338	98	0.4	1.4158905243302e-06	EFCAB14
H2AFX	6.25176447199651e-11	0.98295424797469	295	116	1.49517199112269e-06	H2AFX
UNC119B	6.3501264089213e-11	-0.44305810616115	83	393	1.51869623195762e-06	UNC119B
RPS27L	6.40068135318979e-11	-0.407071668921894	439	848	1.53078695242887e-06	RPS27L
FLYWCH2	6.42048217262068e-11	-0.351560129309139	53	336	1.53552251640396e-06	FLYWCH2
TSR3	6.6585461890261e-11	-0.303101466519916	98	398	1.59245790656748e-06	TSR3
CFAP77	6.81815947078853e-11	-0.580988661701114	121	442	1.63063101903379e-06	CFAP77
EIF4A2	6.82541195449823e-11	-0.333392621737627	409	831	1.6323655230378e-06	EIF4A2
MAP1A	7.06287807182027e-11	-0.5532018649949	114	438	1.68915791965654e-06	MAP1A
C5orf49	7.09386848370501e-11	-0.68463109819568	424	0.76	1.69656958656289e-06	C5orf49
SUCLG2	7.1649145094075e-11	-0.44945155630121	76	0.37	1.7135609540699e-06	SUCLG2
TMED7	7.18199271676673e-11	-0.38369727761276	76	372	1.71764537814193e-06	TMED7
WFDC6	7.33623425468297e-11	-0.533562216722921	38	306	1.75453378434998e-06	WFDC6
GNG10	7.50379496134097e-11	0.308141304084992	152	33	1.79460760295431e-06	GNG10
HMGN5	7.82634827894996e-11	-0.5647694383363	23	291	1.87174945439367e-06	HMGN5
P4HTM	8.05129646875473e-11	-0.467624720709137	333	703	1.92554806346738e-06	P4HTM
CHP2	8.1554316425168e-11	-0.437984554244789	15	276	1.95045303162432e-06	CHP2
PHB	8.20930839297614e-11	-0.365255864419813	159	507	1.96333819526417e-06	PHB
NACA	8.25153709410523e-11	-0.492797232721433	598	947	1.97343761142621e-06	NACA
MIPEP	8.42905667343894e-11	-0.501195870563253	61	0.35	2.01589319401966e-06	MIPEP
FAM162A	8.51857490995277e-11	-0.389301630563658	106	406	2.0373023754643e-06	FAM162A
RSPH9	8.57168556228735e-11	-0.708771267056585	364	698	2.05000431907664e-06	RSPH9
SLAIN2	8.61698393357996e-11	-0.513170422916663	144	463	2.06083787755498e-06	SLAIN2
ASL	8.68587024640249e-11	-0.355641746213573	144	458	2.07731272812962e-06	ASL
UBE2E3	8.70962160216167e-11	-0.402793933738704	152	473	2.08299310237298e-06	UBE2E3
CCT4	9.01296249904693e-11	-0.481738987075879	265	628	2.15554011127206e-06	CCT4
TMEM256	9.06986005728961e-11	-0.419705291898631	0.25	619	2.16914773130138e-06	TMEM256
EI24	9.8078729975481e-11	-0.259102234329021	136	456	2.3456509060936e-06	EI24
PNPLA4	9.91515541725496e-11	-0.373105073652251	91	399	2.3713085695907e-06	PNPLA4
DNAJC3	1.0083021131003e-10	-0.433546291594151	205	546	2.41145533369068e-06	DNAJC3
ISCA2	1.01069559740516e-10	-0.507827284657244	167	474	2.41717959075418e-06	ISCA2
BBIP1	1.02172095956194e-10	-0.412098713089352	129	456	2.44354784688834e-06	BBIP1
CCDC69	1.07021591240485e-10	-0.524951650071588	114	417	2.55952837610743e-06	CCDC69
SLC39A6	1.08917928172534e-10	-0.454677669133201	61	324	2.60488117017433e-06	SLC39A6
PSMB3	1.10792249135067e-10	-0.277691795092129	348	768	2.64970743031427e-06	PSMB3
SEC11C	1.11938428633276e-10	-0.400448507457011	227	0.57	2.67711945919343e-06	SEC11C
TMEM134	1.13917662567235e-10	-0.313533071034436	182	516	2.72445481795798e-06	TMEM134
TXNL4A	1.18427359011798e-10	-0.377559657667084	235	588	2.83230871812617e-06	TXNL4A
CFAP20	1.19113315652424e-10	-0.480144732618553	167	486	2.84871405714338e-06	CFAP20
OVOL1	1.20575610308817e-10	0.319620711778277	114	19	2.88368629614567e-06	OVOL1
DCBLD2	1.21013090225746e-10	-0.518498901290743	23	286	2.89414906583895e-06	DCBLD2
ARRDC2	1.21070563135927e-10	0.952362823265574	265	0.1	2.89552358795883e-06	ARRDC2
NABP1	1.24746497869151e-10	0.790771838220876	182	49	2.98343724303862e-06	NABP1
CBX5	1.25868435069741e-10	-0.381541829467003	114	418	3.01026949312792e-06	CBX5
CFAP52	1.27020923921623e-10	-0.651904329408067	0.25	589	3.03783241650954e-06	CFAP52
CALR	1.32035895842685e-10	-0.415049632611478	348	0.75	3.15777048497365e-06	CALR
S100A10	1.35254756743983e-10	1.80337537901552	682	708	3.23475276228909e-06	S100A10
ATXN2L	1.3698707250292e-10	1.31851661191191	371	187	3.27618282597984e-06	ATXN2L
SULT1A1	1.37700730784015e-10	-0.471769063643921	76	369	3.29325067743051e-06	SULT1A1
GBP5	1.3771647352424e-10	0.418482025762992	136	28	3.29362718080572e-06	GBP5
CES4A	1.42839446697368e-10	-0.459962368048114	129	448	3.41614820721426e-06	CES4A
CDC16	1.44115595379176e-10	-0.462918379748376	189	514	3.44666857908838e-06	CDC16
CTSZ	1.45329972185454e-10	-0.36753066905185	129	452	3.47571161478731e-06	CTSZ
HSP90AB1	1.46564941691565e-10	-0.574608356932826	621	952	3.50524714549547e-06	HSP90AB1
CHCHD6	1.47083947795292e-10	-0.536334377833749	114	411	3.5176596954722e-06	CHCHD6
CCT8	1.47142485763513e-10	-0.443029376310041	265	627	3.51905968952018e-06	CCT8
LINC01513	1.48943791804414e-10	-0.542599924450641	38	302	3.56213972479436e-06	LINC01513
EMP1	1.54354394671377e-10	0.755644070155467	205	62	3.69153970296066e-06	EMP1
ANXA1	1.59610646170422e-10	1.18203672499812	848	0.96	3.81724821381181e-06	ANXA1
ARF3	1.62387713542472e-10	-0.354685263077881	129	449	3.88366455708177e-06	ARF3
ABO	1.64436836481045e-10	-0.467749194366707	61	331	3.93267138128067e-06	ABO
CCT2	1.66398325089338e-10	-0.510282193244395	242	604	3.9795823428366e-06	CCT2
SH3YL1	1.66759497418817e-10	-0.339268111368845	152	482	3.98822014026843e-06	SH3YL1
AQP3	1.6894821036715e-10	-0.467803136738272	455	831	4.04056539914076e-06	AQP3
TSPYL1	1.7089159939114e-10	-0.354075516306172	144	0.46	4.0870434910385e-06	TSPYL1
MARS	1.76692886417248e-10	0.989491366555948	341	159	4.22578707155491e-06	MARS
GTF3C6	1.78609211113406e-10	-0.360643200746709	212	0.56	4.27161789298822e-06	GTF3C6
KLF5	1.81302293202066e-10	1.6317368008471	598	551	4.33602564422062e-06	KLF5
SLC35B1	1.81525958614553e-10	-0.310762994935724	121	417	4.34137482622564e-06	SLC35B1
TMEM245	1.81723677918078e-10	-0.43266723498762	61	0.34	4.34610348108875e-06	TMEM245
SRGN	1.82252513204058e-10	1.29906928708621	0.22	71	4.35875110578826e-06	SRGN
GTF2A2	1.8519775133419e-10	-0.347425874535	227	583	4.42918942090848e-06	GTF2A2
LIMCH1	1.855006924026e-10	-0.445850613235091	76	363	4.43643455950058e-06	LIMCH1
CDC42EP5	1.87586677688424e-10	-0.585731677906368	61	332	4.48632298359636e-06	CDC42EP5
ITGB8	1.92814361449807e-10	1.33589326300782	462	283	4.61134826843357e-06	ITGB8
MACC1	1.92958559212744e-10	1.67887744173576	462	289	4.61479690213198e-06	MACC1
MARCKS	1.96535278848244e-10	-0.456832128649004	364	755	4.70033772893461e-06	MARCKS
PIK3R3	1.97855093955451e-10	1.44016976008031	348	166	4.73190242703857e-06	PIK3R3
ATP5MC3	2.01633201536404e-10	-0.448147004523767	356	781	4.82225964794464e-06	ATP5MC3
ADH5	2.01844836945123e-10	-0.396032098755604	83	365	4.82732112037955e-06	ADH5
B3GNT7	2.07326707432489e-10	-0.52642794516159	106	395	4.95842553495541e-06	B3GNT7
PIGP	2.12710368259455e-10	-0.348969048626116	189	532	5.08718116729314e-06	PIGP
AC008703.1	2.14776375448371e-10	0.548578297882507	121	23	5.13659179522325e-06	AC008703.1
FAM3D	2.17559799094237e-10	-0.968978002841441	136	0.42	5.20316015513777e-06	FAM3D
FAM183A	2.18052550850334e-10	-0.725296833849998	583	812	5.2149448061366e-06	FAM183A
RSPH14	2.19189140177001e-10	-0.52229788775792	98	392	5.24212747647315e-06	RSPH14
HDAC2	2.19830316882461e-10	-0.427582293758327	144	452	5.25746185856094e-06	HDAC2
SDR16C5	2.26188103543455e-10	-0.270219423379794	106	428	5.40951468434526e-06	SDR16C5
CBX4	2.27933810469938e-10	0.872530950386869	212	67	5.45126501119904e-06	CBX4
IFT43	2.2902595652785e-10	-0.58265360635528	364	712	5.47738477632005e-06	IFT43
MGMT	2.36517790458875e-10	-0.327894252388546	242	591	5.65655947661446e-06	MGMT
HADH	2.39968660282423e-10	-0.374639016593074	114	424	5.73909047931443e-06	HADH
ATP6V1D	2.48710078006579e-10	-0.575792672015839	235	556	5.94815022560534e-06	ATP6V1D
IFRD1	2.50376982901964e-10	1.04469751732746	326	0.15	5.98801592308337e-06	IFRD1
TOB1	2.51481160844935e-10	-0.327925949702046	197	538	6.01442344276747e-06	TOB1
UQCRQ	2.56301445178193e-10	-0.521797297480644	583	917	6.12970536288166e-06	UQCRQ
SCNN1B	2.62695384956005e-10	-0.381186448564308	0.03	292	6.28262282660782e-06	SCNN1B
UBE2V1	2.64889289486186e-10	0.334288945822629	159	38	6.33509224735162e-06	UBE2V1
SMDT1	2.71813623915267e-10	-0.344107109593681	424	836	6.50069462955753e-06	SMDT1
UQCR10	2.79998028959795e-10	-0.512142370761729	523	917	6.69643286060245e-06	UQCR10
FBXW10	2.82607757104515e-10	0.814980635063535	144	33	6.75884711891157e-06	FBXW10
MUC16	2.8406663006685e-10	1.71964803908071	629	586	6.79373752467878e-06	MUC16
HNRNPA1	2.85352878409994e-10	-0.418278945343542	462	848	6.82449944005341e-06	HNRNPA1
SPINT2	2.85612600791711e-10	-0.522118615905225	583	904	6.83071096053455e-06	SPINT2
ADRB2	2.86440269707211e-10	0.655308426298525	159	39	6.85050549031765e-06	ADRB2
HNRNPH2	2.91332499737074e-10	-0.344233409426742	144	441	6.96750806371185e-06	HNRNPH2
DNAJB13	2.92894125665441e-10	-0.529722292306615	189	529	7.00485590941469e-06	DNAJB13
SERTAD1	2.92960872849316e-10	1.22294750713806	394	216	7.00645223506425e-06	SERTAD1
CRLS1	2.9594629756181e-10	-0.369265046482752	106	405	7.07785165248825e-06	CRLS1
RBP1	2.96087249145257e-10	-0.579972440167115	8	255	7.08122265055796e-06	RBP1
ERG28	2.98464637762097e-10	-0.39410209237563	136	437	7.13808027671831e-06	ERG28
SMIM14	2.98885946953569e-10	-0.464894859605858	364	777	7.14815630734156e-06	SMIM14
TALDO1	3.00910897975521e-10	-0.373233706730021	333	755	7.19658503598257e-06	TALDO1
ERGIC2	3.04513416736892e-10	-0.411862385664718	129	426	7.28274287467951e-06	ERGIC2
PDHB	3.04999887654015e-10	-0.384920662189738	114	402	7.29437731313341e-06	PDHB
MAP6	3.09708959555644e-10	-0.464148801891449	68	349	7.40699947673278e-06	MAP6
HIST1H2AC	3.16872158815519e-10	1.19607853624801	417	241	7.57831455023196e-06	HIST1H2AC
TMEM68	3.18715999493064e-10	-0.515345017840991	91	371	7.62241184387612e-06	TMEM68
USP10	3.25480924137543e-10	-0.501857892616625	121	0.43	7.78420178167349e-06	USP10
VSIG2	3.28268689789686e-10	-0.666009679478611	106	389	7.85087398501012e-06	VSIG2
HBB	3.29128520716379e-10	-1.01941209944415	53	321	7.87143770145291e-06	HBB
ATP5MC1	3.40856766730992e-10	-0.274696115815022	288	636	8.15193043313841e-06	ATP5MC1
CAPZA2	3.42827337863814e-10	-0.374245792691149	212	539	8.19905861235097e-06	CAPZA2
LRSAM1	3.4743731578563e-10	0.432004983312818	136	29	8.30931084432913e-06	LRSAM1
ZDHHC11	3.56052964533771e-10	0.80683235154665	182	51	8.51536269978967e-06	ZDHHC11
NUCKS1	3.63161369277414e-10	-0.352860542402322	303	675	8.68536730763863e-06	NUCKS1
DNAJC10	3.66315539837354e-10	-0.358118579632305	212	558	8.76080245075015e-06	DNAJC10
ABCD3	3.67901640728825e-10	-0.419602503917881	98	387	8.79873563967059e-06	ABCD3
C21orf58	3.7230049481703e-10	-0.28702128120496	197	558	8.90393863404409e-06	C21orf58
AC137630.1	3.78377196875647e-10	0.582207014329952	106	18	9.04926904047798e-06	AC137630.1
MPG	3.89270131022068e-10	-0.381287949819712	136	458	9.30978445352379e-06	MPG
MCTS1	3.94535703262796e-10	-0.383513091751591	136	453	9.43571587923302e-06	MCTS1
UBXN10	4.02785585123662e-10	-0.457841994032572	227	568	9.6330200538175e-06	UBXN10
MRPL42	4.02973964235973e-10	-0.36062899233151	159	0.47	9.63752532866753e-06	MRPL42
SELENOT	4.35235499556788e-10	-0.391864008418612	242	571	1.04090922074001e-05	SELENOT
NWD1	4.37060494102497e-10	-0.415224179936969	159	479	1.04527387769553e-05	NWD1
ENY2	4.57754729789057e-10	-0.312101431310505	0.25	602	1.09476621176351e-05	ENY2
LEPROT	4.68874393230992e-10	-0.480121964295619	144	436	1.12135999885124e-05	LEPROT
TNFSF13B	4.81038258671977e-10	0.434136192866617	114	21	1.1504510994399e-05	TNFSF13B
SH3BGR	4.84503416760519e-10	0.916826223580946	182	53	1.15873837152446e-05	SH3BGR
TGOLN2	4.87511589977935e-10	-0.393819233460689	167	486	1.16593271859123e-05	TGOLN2
GLRX5	4.8861615312183e-10	-0.309113101501177	76	354	1.16857439180617e-05	GLRX5
TSNARE1	4.89819115131748e-10	0.436491424875479	106	18	1.17145139574909e-05	TSNARE1
TFDP1	5.009989467185e-10	-0.360247696159275	45	309	1.19818908097197e-05	TFDP1
MRPS28	5.04944392724281e-10	-0.486226572550677	91	365	1.20762500963939e-05	MRPS28
RAMP1	5.2005037786695e-10	-0.44945029584296	197	542	1.2437524837066e-05	RAMP1
NCF2	5.23615646901881e-10	1.15149779002668	364	175	1.25227918113054e-05	NCF2
AL135925.1	5.25755482254214e-10	1.01577530487318	197	61	1.25739681135918e-05	AL135925.1
SELENOM	5.50406211139927e-10	-0.329793893702858	129	442	1.31635149456225e-05	SELENOM
ATP5F1B	5.63937026050864e-10	-0.35096820802453	432	829	1.34871179150325e-05	ATP5F1B
RBM39	5.88087682300637e-10	0.991817885743425	682	682	1.4064705009902e-05	RBM39
MTA1	5.91440766004446e-10	-0.328319713984688	136	454	1.41448973597623e-05	MTA1
INSR	5.96566188245279e-10	-0.388142870328755	136	424	1.42674769580741e-05	INSR
SORD	6.08716601374151e-10	-0.351613857178416	76	0.35	1.45580662384642e-05	SORD
HLA-DMB	6.09326483069618e-10	-0.48815439811277	53	0.31	1.4572652169093e-05	HLA-DMB
NDUFA13	6.13213149622826e-10	-0.300801462944538	485	879	1.46656056863795e-05	NDUFA13
PGLS	6.27649744090823e-10	-0.38725714797252	0.28	658	1.50108712796761e-05	PGLS
PSMD4	6.46912614130497e-10	-0.384309664880039	311	652	1.5471562079545e-05	PSMD4
IQCD	6.50152169365269e-10	-0.50325354314898	189	512	1.55490392825398e-05	IQCD
PGK1	6.51019729912985e-10	-0.335579444864126	0.25	646	1.55697878605989e-05	PGK1
FAM47E	6.56856247350311e-10	-0.484787154008997	53	317	1.570937401163e-05	FAM47E
HIPK3	6.747462663264e-10	-0.360015955939736	121	424	1.61372317054622e-05	HIPK3
CNTD1	6.75793779478141e-10	-0.60021075861729	15	259	1.61622840299992e-05	CNTD1
SIX1	6.84912662634964e-10	-0.279662592711052	144	458	1.63803712395778e-05	SIX1
SUPT4H1	6.85966289701435e-10	-0.363989077208563	144	0.44	1.64055697844995e-05	SUPT4H1
GRHPR	7.05608647808177e-10	-0.31680465800834	121	417	1.68753364209804e-05	GRHPR
KPNA3	7.22928637973417e-10	-0.448299222972529	106	0.38	1.72895613057722e-05	KPNA3
PEX2	7.32495509311074e-10	-0.344838932842111	83	0.36	1.75183626006836e-05	PEX2
ATP1B1	7.33666947536443e-10	-0.450983423632758	364	751	1.75463787172816e-05	ATP1B1
CROCC	7.44031458243823e-10	-0.362151531698308	106	407	1.77942563553593e-05	CROCC
SF1	7.4854287041067e-10	1.21962951229569	614	547	1.79021512887416e-05	SF1
NDUFB4	7.49535483250066e-10	-0.474290269664803	439	844	1.79258906174086e-05	NDUFB4
SAP18	7.91336472256582e-10	-0.534670495374755	0.5	888	1.89256030704884e-05	SAP18
IDO1	7.99380183499151e-10	0.385041951962538	114	21	1.91179764685657e-05	IDO1
SUCLG1	8.02841962832502e-10	-0.291843784899844	152	453	1.92007683831021e-05	SUCLG1
TCEA3	8.33279216028995e-10	-0.386546090518089	76	353	1.99287057305495e-05	TCEA3
DYNLRB1	8.4464202229763e-10	-0.461115797418377	455	842	2.02004586052701e-05	DYNLRB1
SRD5A2	8.51216878886084e-10	-0.538521450577828	15	251	2.03577028754396e-05	SRD5A2
SLC16A5	8.54272158965536e-10	-0.427984283872736	83	356	2.04307729538198e-05	SLC16A5
SLC25A6	8.60965941011674e-10	-0.567284729414376	333	671	2.05908614452352e-05	SLC25A6
MDH2	9.05767640191535e-10	-0.25702162225283	0.28	663	2.16623388828208e-05	MDH2
SLC31A1	9.37147092491822e-10	-0.443376434863161	98	368	2.24128098640344e-05	SLC31A1
SYNJ2BP	9.68919170461762e-10	-0.370602876428038	53	309	2.31726708807635e-05	SYNJ2BP
BX005214.2	9.7809040308455e-10	-0.476373562709941	15	255	2.33920100801701e-05	BX005214.2
ERICH5	9.78447542457172e-10	-0.456215193368105	98	387	2.34005514254057e-05	ERICH5
CLEC2B	9.87760291289777e-10	0.576933544645365	174	49	2.36232751264863e-05	CLEC2B
PATL2	1.00590065879791e-09	1.00767770308269	0.25	94	2.40571201558107e-05	PATL2
ARHGAP32	1.00906455831596e-09	-0.421441954051094	136	413	2.41327879766845e-05	ARHGAP32
COX14	1.02851415997741e-09	-0.272397321708827	318	706	2.45979446500197e-05	COX14
AREG	1.09960499242084e-09	0.871119798899402	0.25	94	2.62981529987369e-05	AREG
RAB2A	1.13940202581502e-09	-0.35713903121799	295	667	2.7249938849392e-05	RAB2A
COX6A1	1.17244745875254e-09	-0.454796418845866	644	954	2.80402534235259e-05	COX6A1
SMIM6	1.17730950271937e-09	-0.532658299222898	23	266	2.81565340670366e-05	SMIM6
TTC25	1.17955398656078e-09	-0.44222629348214	167	495	2.82102131425876e-05	TTC25
CD2BP2	1.19432456965193e-09	-0.370178177350316	159	469	2.85634664077955e-05	CD2BP2
C6orf99	1.19564733591899e-09	0.933529030816236	189	58	2.85951016858386e-05	C6orf99
AC005837.1	1.1972975069321e-09	0.843692620202311	121	25	2.86345671757881e-05	AC005837.1
MT-ND3	1.19780042845191e-09	-0.623936653993	818	917	2.86465950468559e-05	MT-ND3
PDZD11	1.23248738723545e-09	-0.391096026620602	38	285	2.94761683531231e-05	PDZD11
KHDRBS1	1.25354124620969e-09	-0.413361845124586	242	592	2.9979692444351e-05	KHDRBS1
PVT1	1.25506573372392e-09	0.431620042604685	129	28	3.00161520877413e-05	PVT1
TMEM45A	1.31815943375509e-09	-0.604874979643664	15	252	3.15251010176867e-05	TMEM45A
RPS8	1.33672496671903e-09	-0.380509567683067	871	993	3.19691143040523e-05	RPS8
MRPL48	1.33945220562073e-09	-0.304227352461193	53	309	3.20343389496254e-05	MRPL48
PIM1	1.35670030549498e-09	0.559576297096768	174	49	3.24468445062179e-05	PIM1
SOX2	1.37555711025416e-09	-0.281061635037114	0.28	655	3.28978238488384e-05	SOX2
MRPS21	1.37707012556446e-09	-0.324653876042743	417	804	3.29340091229997e-05	MRPS21
PDLIM1	1.38027227819438e-09	-0.343096951430465	417	827	3.30105918052969e-05	PDLIM1
CNOT7	1.43340061582544e-09	-0.299783055308915	121	0.41	3.42812091280811e-05	CNOT7
PYURF	1.43501797351739e-09	-0.369468151004457	235	0.58	3.4319889854642e-05	PYURF
COMT	1.50123420199914e-09	-0.349189563695957	326	696	3.59035171750114e-05	COMT
MFSD6	1.50819900875864e-09	-0.330714820041835	129	416	3.60700874934717e-05	MFSD6
XRCC6	1.51717521052052e-09	-0.347662593025212	265	603	3.62847623348087e-05	XRCC6
ROPN1L	1.52973477327767e-09	-0.536286250474276	371	0.69	3.65851368377088e-05	ROPN1L
CLIP4	1.58697986502615e-09	0.609620994878734	205	65	3.79542104519654e-05	CLIP4
NUDCD2	1.59995998734393e-09	-0.33775030378274	114	406	3.82646430573173e-05	NUDCD2
CALU	1.60006452272064e-09	-0.324941513023499	53	312	3.82671431253868e-05	CALU
PMVK	1.61092684297212e-09	-0.299740452270166	121	0.41	3.85269263765213e-05	PMVK
PARP1	1.66647118953131e-09	-0.323067912775895	76	343	3.98553249688309e-05	PARP1
CYP2F1	1.66895829783337e-09	-1.01711937920542	106	0.37	3.99148066509829e-05	CYP2F1
SLC38A2	1.69267246326386e-09	1.40400606236919	371	198	4.04819546314186e-05	SLC38A2
NAE1	1.70053913675756e-09	-0.42766347765361	45	295	4.06700939946939e-05	NAE1
GCC2	1.70512478700842e-09	-0.459891706033973	303	644	4.07797644060933e-05	GCC2
NBPF14	1.71449030696955e-09	0.464621832130332	144	35	4.10037501814838e-05	NBPF14
TMCO1	1.715324795575e-09	-0.277657987607638	311	689	4.10237078109717e-05	TMCO1
CSNK1A1	1.74785028802845e-09	-0.297836560392636	318	723	4.18015874884884e-05	CSNK1A1
HBEGF	1.75527900586934e-09	0.644417992336534	159	42	4.19792527043711e-05	HBEGF
FUCA1	1.7843643934591e-09	-0.36359872866741	68	328	4.26748588339679e-05	FUCA1
JPT2	1.80003756584369e-09	-0.343655242440037	242	589	4.30496984247176e-05	JPT2
ORMDL2	1.81507139238315e-09	-0.29812128322535	273	0.66	4.34092474202354e-05	ORMDL2
MAGEF1	1.83884608698505e-09	-0.301308921248744	98	377	4.39778430163344e-05	MAGEF1
ANAPC5	1.90046002699134e-09	-0.451951843505501	197	489	4.54514020055249e-05	ANAPC5
RPL26L1	1.95718588943021e-09	-0.440481918952392	197	499	4.68080577316129e-05	RPL26L1
SLC39A3	1.97820056879229e-09	-0.372520817517601	61	313	4.73106448032365e-05	SLC39A3
ZYX	2.08874921970425e-09	0.612078525943955	182	55	4.99545263384468e-05	ZYX
PART1	2.09804432685647e-09	-0.442106145238245	0.03	264	5.01768281210994e-05	PART1
PTGES3	2.13997940663682e-09	-0.588027151773733	538	893	5.11797474891261e-05	PTGES3
CBY1	2.18565235811354e-09	-0.408427151980627	167	481	5.22720617966433e-05	CBY1
MARCH6	2.19458663577392e-09	-0.274242686161197	227	556	5.24857339811691e-05	MARCH6
IARS2	2.26474732781611e-09	-0.397704568390969	144	422	5.41636970920502e-05	IARS2
CLSTN1	2.28896204712796e-09	-0.28220293066422	0.22	536	5.47428163191124e-05	CLSTN1
RILPL2	2.29086387056963e-09	-0.257854742332986	98	381	5.47883003285432e-05	RILPL2
RBX1	2.30812714657804e-09	-0.41784320898259	485	852	5.52011688375605e-05	RBX1
OST4	2.32285356780703e-09	-0.456920796529585	439	822	5.55533659276728e-05	OST4
ATP9A	2.33067770223859e-09	-0.387436829835728	129	407	5.57404879267382e-05	ATP9A
MAFK	2.38745587380907e-09	0.945624831770779	303	137	5.70983946780176e-05	MAFK
NDUFB2	2.40843436567739e-09	-0.395533930769332	492	874	5.76001162895405e-05	NDUFB2
JKAMP	2.4422405906055e-09	-0.363202295056103	182	483	5.84086259649211e-05	JKAMP
PPCS	2.44497360217259e-09	-0.293271891429587	152	0.44	5.84739886695598e-05	PPCS
AC008771.1	2.57818534587263e-09	-0.422038964916832	61	318	6.16598807318899e-05	AC008771.1
TIMM8B	2.64570369907627e-09	-0.318436460223154	242	598	6.32746496671082e-05	TIMM8B
TMEM243	2.65324196269768e-09	-0.32330479249111	114	395	6.34549347798776e-05	TMEM243
RANGAP1	2.70166644094151e-09	0.905893801260381	0.25	97	6.46130546015571e-05	RANGAP1
FOXA1	2.71376422646735e-09	-0.337624218657745	227	559	6.49023852401931e-05	FOXA1
C1GALT1C1	2.71418644596774e-09	-0.418462058300764	83	342	6.49124830417644e-05	C1GALT1C1
FAM213A	2.77398722380338e-09	-0.444149021834667	91	0.35	6.63426784444817e-05	FAM213A
HEXA	2.784962209654e-09	-0.384806016543476	98	368	6.6605156206085e-05	HEXA
IL13RA1	2.78727100127047e-09	-0.312139042998283	83	349	6.66603732663847e-05	IL13RA1
TAF1D	2.83622446068648e-09	1.39659417328321	447	293	6.78311442017779e-05	TAF1D
MSMO1	2.84790543011987e-09	-0.450858821800671	83	353	6.81105062667468e-05	MSMO1
HIVEP2	2.85987785778267e-09	0.639350647387092	227	0.08	6.83968388467304e-05	HIVEP2
PTPRC	2.86446653061582e-09	0.3217102044629	136	31	6.85065815462078e-05	PTPRC
JPX	2.98438760720759e-09	-0.300888026323634	83	0.35	7.13746140139767e-05	JPX
RNF5	3.00723222203003e-09	-0.30043550904416	129	433	7.19209658220702e-05	RNF5
KLHDC2	3.04217387688881e-09	-0.265067177037175	98	387	7.27566304396727e-05	KLHDC2
NAMPT	3.04426202137779e-09	1.17935069877451	432	265	7.28065705032712e-05	NAMPT
PAM	3.13981753580282e-09	-0.485827314581364	68	318	7.50918761862603e-05	PAM
PCK2	3.20442356954518e-09	0.794397276401157	205	69	7.66369940892425e-05	PCK2
EMC10	3.341850961646e-09	-0.311835495808979	167	463	7.99237075987257e-05	EMC10
GTF2IRD1	3.34189895629957e-09	0.921447287320886	235	88	7.99248554388606e-05	GTF2IRD1
CHMP1B	3.34779408936007e-09	-0.346437528851241	136	419	8.00658434411355e-05	CHMP1B
GPR87	3.37606279936262e-09	0.380321299119902	106	0.02	8.07419179095563e-05	GPR87
TNFRSF10B	3.38249527473648e-09	0.740210669371738	212	73	8.08957569905975e-05	TNFRSF10B
MIR99AHG	3.40685114915359e-09	-0.41418586904922	61	304	8.14782520831574e-05	MIR99AHG
PRSS22	3.42844260915086e-09	1.15690709474447	424	264	8.19946334404519e-05	PRSS22
ATXN7L3B	3.47303290829046e-09	-0.307638007558639	106	382	8.30610550346747e-05	ATXN7L3B
LINC02345	3.48570801458939e-09	-0.516884885106681	38	277	8.33641928769197e-05	LINC02345
CLDN8	3.49756293467031e-09	-0.470976485613682	15	241	8.36477151455751e-05	CLDN8
NME7	3.51434578510168e-09	-0.425148937250642	182	0.48	8.40490937964918e-05	NME7
ACP1	3.56741632738422e-09	-0.324657400994685	189	518	8.53183288857209e-05	ACP1
MBTPS1	3.5825099476337e-09	-0.31719969892907	129	399	8.56793079076077e-05	MBTPS1
EPB41L4A-AS1	3.60697220986466e-09	1.36465327603901	348	186	8.62643473711233e-05	EPB41L4A-AS1
CLTC	3.69873895917897e-09	-0.35394230723201	258	605	8.84590409477241e-05	CLTC
SAMHD1	3.71251716053823e-09	-0.299552777193041	265	623	8.87885604114323e-05	SAMHD1
AC078864.2	3.71834340405084e-09	-0.537629882117369	114	393	8.89279008512799e-05	AC078864.2
FZD6	3.7525644725922e-09	-0.300348190076746	53	304	8.9746331926515e-05	FZD6
HOOK1	3.8218478881164e-09	-0.313461701569948	98	368	9.14033140921919e-05	HOOK1
LEPROTL1	3.89836585359273e-09	-0.381516169352785	129	0.41	9.32333177545237e-05	LEPROTL1
GADD45A	3.92930440009794e-09	1.34472096720005	364	0.2	9.39732440327424e-05	GADD45A
PPP1R36	3.99084533670648e-09	-0.452992684701963	61	315	9.54450570726722e-05	PPP1R36
MECOM	4.06765885613571e-09	-0.362098332004945	83	0.34	9.72821292033416e-05	MECOM
PPIC	4.10459096720733e-09	-0.305228557239936	182	486	9.81653975717305e-05	PPIC
MRPS23	4.2780470812321e-09	-0.331158576075519	114	388	0.000102313773994747	MRPS23
ALKBH7	4.28128163793099e-09	-0.318175260188611	235	569	0.000102391131652758	ALKBH7
PSCA	4.33972816539461e-09	-0.438521061600844	348	711	0.000103788938803578	PSCA
KIF9	4.34060278490614e-09	-0.542976109927213	447	762	0.000103809856203815	KIF9
BCL3	4.35705424148509e-09	1.02189028458995	311	147	0.000104203309239357	BCL3
ACAP3	4.47781636388432e-09	1.1315373358625	235	92	0.000107091456158657	ACAP3
ATP6AP1	4.61821508491847e-09	-0.286786136353139	235	594	0.00011044923197091	ATP6AP1
COPB2	4.63716362536313e-09	-0.348920161874086	212	0.51	0.000110902405264185	COPB2
PDCD4	4.70506389756777e-09	-0.373135832446649	129	391	0.000112526308174231	PDCD4
STK33	4.82719958224096e-09	-0.317918813499831	189	512	0.000115447305208875	STK33
IFT81	4.93670432427686e-09	-0.487621683839356	136	419	0.000118066220619405	IFT81
ZBTB44	5.03990070182661e-09	-0.295016720003085	98	369	0.000120534265184885	ZBTB44
MRPL50	5.06482769890015e-09	-0.319018538559141	114	393	0.000121130419246896	MRPL50
TMEM126A	5.0677997435635e-09	-0.322101136862228	91	345	0.000121201498667065	TMEM126A
HADHB	5.07861409533875e-09	-0.358117700214146	121	395	0.000121460134704121	HADHB
PPP1R42	5.10386574188914e-09	-0.513246571218997	182	476	0.000122064053083021	PPP1R42
H2AFY	5.13587581207364e-09	-0.37081222338182	318	687	0.000122829605921553	H2AFY
CCDC81	5.28453514684711e-09	-0.498182022510707	23	248	0.000126384942571995	CCDC81
CIART	5.30575090433377e-09	0.524367804252347	144	37	0.000126892338628046	CIART
SET	5.52593678148295e-09	-0.297920302506968	311	668	0.000132158304065946	SET
YWHAH	5.60062263801803e-09	-0.363985072902899	326	0.7	0.000133944491010839	YWHAH
COX7B	5.67145393925605e-09	-0.323416283760087	439	0.87	0.000135638492411248	COX7B
BLVRA	5.68528836416989e-09	-0.33747150766461	167	457	0.000135969356517487	BLVRA
FABP4	5.75344798187021e-09	-0.760876643059693	8	223	0.000137599461934408	FABP4
KIF5B	5.87098743040051e-09	-0.368843504515592	394	775	0.000140410535385459	KIF5B
ENPP4	5.97506355191499e-09	-0.412645839805624	106	363	0.000142899619907599	ENPP4
CFAP161	6.03953687268724e-09	-0.47198895163371	45	282	0.000144441563847188	CFAP161
LIMS1	6.04059086568629e-09	-0.342277161540364	144	431	0.000144466771143753	LIMS1
PTGR1	6.06391801992248e-09	-0.402064951211643	152	426	0.000145024663364466	PTGR1
CLNS1A	6.14106448530658e-09	-0.455811813183454	159	425	0.000146869698230592	CLNS1A
CCDC25	6.18463645243387e-09	-0.440030478225612	129	392	0.000147911765396409	CCDC25
CDC26	6.27924816726393e-09	-0.306282942211337	174	474	0.000150174499168284	CDC26
PDCD6	6.34055735226068e-09	-0.350229371842143	348	721	0.000151640769636666	PDCD6
TFG	6.34597218975908e-09	-0.365274194913278	152	425	0.000151770270890278	TFG
C14orf132	6.34807220453206e-09	-0.467439172414892	0.03	255	0.000151820494843589	C14orf132
TPRKB	6.46122039616375e-09	-0.331240834246718	83	333	0.000154526546994652	TPRKB
SEC22B	6.46316563635332e-09	-0.355122403148516	61	304	0.000154573069359026	SEC22B
SSBP1	6.58166761251184e-09	-0.368688464365214	356	719	0.000157407162620833	SSBP1
MSH3	6.61709015948666e-09	-0.412150946222385	114	384	0.000158254328254283	MSH3
GPX8	6.84004449477069e-09	-0.370464740195261	0.03	256	0.000163586504136936	GPX8
PSMA3	6.88791804524279e-09	-0.301960020826773	303	0.65	0.000164731447970027	PSMA3
SAMM50	6.91396759287331e-09	-0.375222174975091	53	287	0.000165354448951158	SAMM50
NDUFA10	6.94165453910218e-09	-0.351802808777331	144	427	0.000166016609957168	NDUFA10
PPP2R5C	7.03419773687868e-09	-0.368491251043901	182	0.47	0.00016822987307519	PPP2R5C
OGFOD3	7.05186659026149e-09	-0.302865724922892	38	271	0.000168652441372694	OGFOD3
TMEM54	7.10812638282125e-09	-0.289923448619161	114	377	0.000169997950571553	TMEM54
BEX4	7.28305591948818e-09	-0.371616002968889	68	307	0.000174181565370479	BEX4
OARD1	7.30991102416443e-09	-0.370359046386332	136	0.41	0.000174823832053917	OARD1
RPL24	7.63721919399685e-09	-0.394187187000012	697	968	0.000182651734243629	RPL24
GGPS1	7.67141314403113e-09	-0.333019743363044	45	279	0.000183469516752648	GGPS1
PLEKHA3	7.70976758487891e-09	-0.273534046536338	61	301	0.000184386801559964	PLEKHA3
TRMT9B	7.86748362000932e-09	-0.376500301298332	15	238	0.000188158738256143	TRMT9B
COPB1	7.94492147075713e-09	-0.360387723947355	159	445	0.000190010741894628	COPB1
SEMA3C	7.95327415189937e-09	-0.396715277840552	136	411	0.000190210504616825	SEMA3C
ATF4	8.11608239349369e-09	1.40963295644323	553	449	0.000194104226522795	ATF4
ATP5MC2	8.38116907358466e-09	-0.330987931706349	576	955	0.000200444039563851	ATP5MC2
TMEM154	8.38368106648732e-09	-0.446155897960944	83	328	0.000200504116386111	TMEM154
LYPLA1	8.67520471856436e-09	-0.315160184635997	144	419	0.000207476196049185	LYPLA1
[truncated: 2,336 more rows]

## Sheet: Infected_vs_bystanders
Gene	p_val	avg_log2FC	pct.1	pct.2	p_val_adj	gene
[truncated: 2,404 more rows]
